# Supplementary material for: Cholinergic basal forebrain degeneration due to sleep-disordered breathing exacerbates pathology in a mouse model of Alzheimer’s disease
Source: Nat Commun. 2022 Nov 2;13:6543. doi: 10.1038/s41467-022-33624-y (PMC9630433; doi:10.1038/s41467-022-33624-y)
Supplement: Supplementary file 4 — Source Data [file 41467_2022_33624_MOESM4_ESM.zip]

Archive with 43 entries (38 files):
- Source Data/__MACOSX/
- Source Data/__MACOSX/._Source Data Fig1-9 copy
- Source Data/__MACOSX/._Source Data Supplementary Fig1-9 copy
- Source Data/__MACOSX/Source Data Fig1-9 copy/
- Source Data/__MACOSX/Source Data Fig1-9 copy/._~$Source Data Fig 3.xlsx
- Source Data/__MACOSX/Source Data Fig1-9 copy/._Source Data Fig 1.xlsx
- Source Data/__MACOSX/Source Data Fig1-9 copy/._Source Data Fig 2.xlsx
- Source Data/__MACOSX/Source Data Fig1-9 copy/._Source Data Fig 3.xlsx
- Source Data/__MACOSX/Source Data Fig1-9 copy/._Source Data Fig 4.xlsx
- Source Data/__MACOSX/Source Data Fig1-9 copy/._Source Data Fig 5.xlsx
- Source Data/__MACOSX/Source Data Fig1-9 copy/._Source Data Fig 6.xlsx
- Source Data/__MACOSX/Source Data Fig1-9 copy/._Source Data Fig 7.xlsx
- Source Data/__MACOSX/Source Data Fig1-9 copy/._Source Data Fig 8.xlsx
- Source Data/__MACOSX/Source Data Fig1-9 copy/._Source Data Fig 9.xlsx
- Source Data/__MACOSX/Source Data Supplementary Fig1-9 copy/
- Source Data/__MACOSX/Source Data Supplementary Fig1-9 copy/._Source Data Sup Fig 1.xlsx
- Source Data/__MACOSX/Source Data Supplementary Fig1-9 copy/._Source Data Sup Fig 2.xlsx
- Source Data/__MACOSX/Source Data Supplementary Fig1-9 copy/._Source Data Sup Fig 3.xlsx
- Source Data/__MACOSX/Source Data Supplementary Fig1-9 copy/._Source Data Sup Fig 4.xlsx
- Source Data/__MACOSX/Source Data Supplementary Fig1-9 copy/._Source Data Sup Fig 5.xlsx
- Source Data/__MACOSX/Source Data Supplementary Fig1-9 copy/._Source Data Sup Fig 6.xlsx
- Source Data/__MACOSX/Source Data Supplementary Fig1-9 copy/._Source Data Sup Fig 7.xlsx
- Source Data/__MACOSX/Source Data Supplementary Fig1-9 copy/._Source Data Sup Fig 8.xlsx
- Source Data/Source Data Fig1-9/
- Source Data/Source Data Fig1-9/~$Source Data Fig 3.xlsx
- Source Data/Source Data Fig1-9/Source Data Fig 1.xlsx
- Source Data/Source Data Fig1-9/Source Data Fig 2.xlsx
- Source Data/Source Data Fig1-9/Source Data Fig 3.xlsx
- Source Data/Source Data Fig1-9/Source Data Fig 4.xlsx
- Source Data/Source Data Fig1-9/Source Data Fig 5.xlsx
- Source Data/Source Data Fig1-9/Source Data Fig 6.xlsx
- Source Data/Source Data Fig1-9/Source Data Fig 7.xlsx
- Source Data/Source Data Fig1-9/Source Data Fig 8.xlsx
- Source Data/Source Data Fig1-9/Source Data Fig 9.xlsx
- Source Data/Source Data Supplementary Fig1-9/
- Source Data/Source Data Supplementary Fig1-9/Source Data Sup Fig 1.xlsx
- Source Data/Source Data Supplementary Fig1-9/Source Data Sup Fig 2.xlsx
- Source Data/Source Data Supplementary Fig1-9/Source Data Sup Fig 3.xlsx
- Source Data/Source Data Supplementary Fig1-9/Source Data Sup Fig 4.xlsx
- Source Data/Source Data Supplementary Fig1-9/Source Data Sup Fig 5.xlsx
- Source Data/Source Data Supplementary Fig1-9/Source Data Sup Fig 6.xlsx
- Source Data/Source Data Supplementary Fig1-9/Source Data Sup Fig 7.xlsx
- Source Data/Source Data Supplementary Fig1-9/Source Data Sup Fig 8.xlsx
