# Supplementary material for: Cholinergic basal forebrain degeneration due to sleep-disordered breathing exacerbates pathology in a mouse model of Alzheimer’s disease
Source: Nat Commun. 2022 Nov 2;13:6543. doi: 10.1038/s41467-022-33624-y (PMC9630433; doi:10.1038/s41467-022-33624-y)
Supplement: Supplementary file 4 — Source Data [file 41467_2022_33624_MOESM4_ESM.zip › Source Data/Source Data Fig1-9/Source Data Fig 1.xlsx]

## Sheet: Fig1B
	data1	data2	data3	data4	data5	data6	data7	data8	data9	data10	data11	data12	data13	data14	data15	data16	data17	data18
Blank-SAP	784	852	769	872	832	974	806	877	986	850	859	902	735	768	886	924	850	842
UII-SAP	239	203	552	539	175	262	234	106	270	610	343	540	410	473	312	570	444	504

## Sheet: Fig1C
	data1	data2	data3	data4
Blank-SAP	999	1188	895	1087
UII-SAP	390	420	393

## Sheet: Fig1D
	data1	data2	data3	data4	data5
Blank-SAP	201	218	197	187	178
UII-SAP	201	191	219	195	167

## Sheet: Fig1E
	data1	data2	data3	data4
Blank-SAP	1113	538	1067	1139
UII-SAP	717	1099	1119

## Sheet: Fig1F
Open field
	data1	data2	data3	data4	data5	data6	data7	data8	data9	data10	data11	data12
Blank-SAP	759.071	2400.4	2216.63	2430.91	1365.45	1637.98	1797.12	1271.75
UII-SAP	1818.34	2594.33	1506.98	1653.71	1398.87	2795.46	2058.04	1876.13	1425.76	1423.38	1493.89	2945.22

## Sheet: Fig1G
Rotarod
	Blank-SAP							UII-SAP
	data1	data2	data3	data4	data5	data6	data7	data1	data2	data3	data4	data5	data6	data7	data8
Trail1	93	12	180	18	66	180	180	3	45	180	8	5	29	180	180
Trail2	146	180	57	47	180	180	180	180	37	180	67	26	180	180	180
Trail3	180	180	70	180	180	180	180	180	180	180	180	110	138	180	180
