# Supplementary material for: Cholinergic basal forebrain degeneration due to sleep-disordered breathing exacerbates pathology in a mouse model of Alzheimer’s disease
Source: Nat Commun. 2022 Nov 2;13:6543. doi: 10.1038/s41467-022-33624-y (PMC9630433; doi:10.1038/s41467-022-33624-y)
Supplement: Supplementary file 4 — Source Data [file 41467_2022_33624_MOESM4_ESM.zip › Source Data/Source Data Fig1-9/Source Data Fig 2.xlsx]

## Sheet: Fig2E
F		data1	data2	data3
Wake	Blank-SAP	271.652	330.486	372.768
	UII-SAP	301.453	390.196	410.29
Sleep	Blank-SAP	180.473	222.614	50.0849
	UII-SAP	220.875	303.84	353.272
PIF
Wake	Blank-SAP	4.73059	4.83916	5.06339
	UII-SAP	5.59121	5.92785	6.93589
Sleep	Blank-SAP	3.85385	4.2384	3.93726
	UII-SAP	4.6196	5.43278	4.45049
PEF
Wake	Blank-SAP	3.17431	2.993	3.11457
	UII-SAP	2.75655	3.19561	3.45271
Sleep	Blank-SAP	2.41947	2.10956	1.55436
	UII-SAP	2.45205	2.65716	2.42962
EIP
Wake	Blank-SAP	10.1225	10.7202	8.41232
	UII-SAP	6.12239	7.15718	7.63263
Sleep	Blank-SAP	15.1019	17.7788	10.3628
	UII-SAP	11.6126	8.03722	6.53142
EEP
Wake	Blank-SAP	289.607	174.435
	UII-SAP	108.741	124.238
Sleep	Blank-SAP	868.256	960.333
	UII-SAP	305.861	103.532
RT
Wake	Blank-SAP	0.161663	0.135436
	UII-SAP	0.0981834	0.110188	0.105915
Sleep	Blank-SAP	0.317124	0.358146
	UII-SAP	0.122928	0.262602	0.0855528

## Sheet: Fig2F
	data1	data2	data3	data4	data5	data6	data7	data8	data9
Blank-SAP	96.1142	92.4424	97.1285	98.107	99.1366	96.2746	98.2941
UII-SAP	88.0814	91.3022	89.4262	91.2627	90.42	87.2794	82.7147	85.0618	92.4047

## Sheet: Fig2G
Time (s)	1	2	3	4	5	6	7	8	9	10	11	12	13	14	15	16	17	18	19	20	21	22	23	24	25	26	27	28	29	30	31	32	33	34	35	36	37	38	39	40	41	42	43	44	45	46	47	48	49
Animal#1	79	79	79.1	78.8	78.4	78.5	78.6	78.6	78.5	78.6	78.4	78.8	78.5	78	78	78	78	78.4	78.1	78	78	78.1	78.1	78	78	77.9	77.3	77.2	77.9	78.1	78.1	77.7	76.7	76.2	76.4	76.8	78	79	79.1	78.2	77.8	77.4	77.6	77.9	78.2	78	77.5	77.3	77
Animal#2	78.7	78.5	77.9	77.7	77.1	77.5	77.3	77.1	76.8	76.5	76.1	76.2	76.3	76.5	76.5	76.4	76.5	76.3	76.1	76.1	76.7	76.8	77.5	77.5	77.2	77.3	77.5	77.5	77.6	77.5	76.9	76.4	76.1	76	76.8	77.2	77.6	77.9	77.7	77.7	77.5	77.4	77.6	77.4	77.2	77.3	77.4	76.8	75.9
Animal#3	88.83	88.81	89.31	89.16	89.41	89.71	89.71	88.08	87.2	88.06	89.38	89.51	88.29	88.67	89.09	87.95	88.41	89.5	89.31	87.69	90.62	90.24	89	89.61	91.19	88.37	86.25	84.59	84.63	85.59	85.09	84.85	86.4	86.59	86.82	88.22	86.55	85.37	87.32	88.33	88.38	88.26	89.38	89.12	87.04	88.19	89.91	87.73	87.93
Animal#4	93.33	95.73	96.45	86.67	90.05	91.03	90.63	90.79	88	83.12	88.5	87.51	88.43	88.15	88.81	93.8	90.9	87.05	86.55	91.35	86.07	81.05	87.39	89.03	90.31	92.53	95.79	93.59	91.84	93.48	93.89	94.67	96.63	88.44	87.09	90.55	87.78	88.41	82.23	89.39	96.83	93	93.68	89.22	90.93	91.28	86.47	89.06	91.46
Animal#5	97.9	98.6	99	98.5	97.7	97.8	98	98.1	97.9	97.8	98	97.8	97.9	98	98.2	98.2	98	97.7	97.7	98.2	98.4	98.5	98.4	98.1	98.2	98.1	97.8	98.1	98.3	98.2	98.1	98.3	98.5	98.7	98.8	99	98.8	98.5	98	97.6	98	98.3	98.3	98.1	98.1	97.8	98.1	98.2	98.3
Animal#6	96.3	96.3	96.4	96.3	95.7	94.9	94.3	95.6	96.8	96.6	96.5	96.2	96.8	96.2	96.3	96.6	96.3	95.6	96.5	97.3	97.3	97.1	97.5	97.1	97.5	97.1	97.5	98.1	98.1	96.4	95.6	97.2	97	95.8	96.4	97.6	96.3	94.8	95.3	96.3	96.1	96.5	96.6	95.3	96.3	97.2	96.3	97.3	97.2
Animal#7	98.8	98.8	98.8	98.7	98.7	98.7	98.7	99.1	99.1	99.1	99.2	99.2	99.2	99.3	99.2	99.2	99.3	99.5	99.4	99.3	99.2	99.3	99.2	99.2	99.3	99.4	99.4	99.4	99.3	99.1	98.8	98.6	98.5	98.7	98.5	98.4	98.4	98.5	98.5	98.8	98.9	98.7	98.5	98.3	98.2	98.4	98.7	98.9	98.9
[truncated: 251 more columns]
