# Supplementary material for: Cholinergic basal forebrain degeneration due to sleep-disordered breathing exacerbates pathology in a mouse model of Alzheimer’s disease
Source: Nat Commun. 2022 Nov 2;13:6543. doi: 10.1038/s41467-022-33624-y (PMC9630433; doi:10.1038/s41467-022-33624-y)
Supplement: Supplementary file 4 — Source Data [file 41467_2022_33624_MOESM4_ESM.zip › Source Data/Source Data Fig1-9/Source Data Fig 3.xlsx]

## Sheet: Fig3A
REM amount (%)		data1	data2	data3	data4	data5	data6	data7
ON	Blank-SAP	13.7315	4.01852	13.0833	8.40741	8.03704	13.287	12.1667
	UII-SAP	19.9352	17.3796	20.3241	6.77778	13.787	14.8056	16.6204
OFF	Blank-SAP	2.94444	1.30556	2.83333	2.63889	1.59259	1.67593	2.11111
	UII-SAP	5.64815	3.26852	4.87037	0.796296	1.97222	8.19444	1.64815
NREM amount (%)
ON	Blank-SAP	47.0463	56.9167	46.2778	51.8889	57.713	53.0278	56.7037
	UII-SAP	38.3796	44.6019	32.8519	51.6481	52.9537	39.2963	53.4444
OFF	Blank-SAP	19.6389	28.9722	25.1389	23.6944	25.963	21.9352	11.8056
	UII-SAP	27.5278	22.213	17.1481	17.8889	18.6481	22.7685	21.4537
Wake amount (%)
ON	Blank-SAP	39.2222	39.0648	40.6389	39.7037	34.25	33.6852	31.1296
	UII-SAP	41.6852	38.0185	46.8241	41.5741	33.2593	45.8981	28.4444
OFF	Blank-SAP	77.4167	69.7222	72.0278	73.6667	72.4444	76.3889	86.0833
	UII-SAP	66.8241	74.5185	77.9815	81.3148	79.3796	69.037	76.8981

## Sheet: Fig3B
No of REM bouts		data1	data2	data3	data4	data5	data6	data7
ON	Blank-SAP	611	336	559	423	624	872	526
	UII-SAP	770	926	786	713	740	848	851
OFF	Blank-SAP	281	154	249	181	283	262	248
	UII-SAP	389	297	308	364	221	560	239
No of NREM bouts
ON	Blank-SAP	611	336	559	423	624	872	526
	UII-SAP	770	926	786	713	740	848	851
OFF	Blank-SAP	281	154	249	181	283	262	248
	UII-SAP	389	297	308	364	221	560	239
No of wake bouts
ON	Blank-SAP	243	186	203	211	314	324	202
	UII-SAP	208	249	192	437	324	283	235
OFF	Blank-SAP	166	125	162	136	205	167	196
	UII-SAP	152	131	154	336	132	249	172

## Sheet: Fig3C
REM bout length		data1	data2	data3	data4	data5	data6	data7
ON	Blank-SAP	0.20854	0.152163	0.244502	0.228217	0.179141	0.161055	0.301842
	UII-SAP	0.228189	0.161718	0.206718	0.13294	0.213438	0.173562	0.174697
OFF	Blank-SAP	0.148224	0.161592	0.158301	0.225128	0.111573	0.0676643	0.1354
	UII-SAP	0.122364	0.101229	0.160831	0.0839508	0.0876516	0.119885	0.120801
NREM bout length
ON	Blank-SAP	0.53588	1.26613	0.630607	0.919879	0.689869	0.474641	0.904605
	UII-SAP	0.393403	0.352833	0.317842	0.534339	0.527679	0.349218	0.452002
OFF	Blank-SAP	0.505425	1.03461	0.569289	0.756917	0.582801	0.58812	0.286398
	UII-SAP	0.460727	0.43896	0.307692	0.283239	0.66593	0.246501	0.585843
Wake bout length
ON	Blank-SAP	1.31821	1.75925	1.51849	1.47729	2.06041	0.89556	1.82363
	UII-SAP	2.08626	1.45357	1.85601	0.791681	0.801709	1.12024	0.627389
OFF	Blank-SAP	4.70808	6.46086	6.53926	7.91729	2.737	9.27527	5.88214
	UII-SAP	2.46922	6.29876	6.81321	7.11103	9.41637	5.78696	11.6218

## Sheet: Fig3D
Transitions
		data1	data2	data3	data4	data5	data6	data7		average
NREM to Wake	Blank-SAP	193	162	153	165	294	275	162		200.571
	UII-SAP	140	193	117	382	268	239	209		221.143
Wake to REM	Blank-SAP	1	0	7	0	1	2	1		1.71429
	UII-SAP	1	6	9	8	4	2	3		4.71429
REM to NREM	Blank-SAP	369	149	364	211	310	551	326		325.714
	UII-SAP	563	683	604	284	420	568	619		534.429
Wake to NREM	Blank-SAP	241	187	195	212	313	321	200		238.429
	UII-SAP	207	243	182	429	319	280	231		270.143
NREM to REM	Blank-SAP	418	174	406	258	330	597	364		363.857
	UII-SAP	630	733	669	331	472	609	642		583.714
REM to Wake	Blank-SAP	50	25	49	47	21	48	39		39.8571
	UII-SAP	68	56	74	55	56	43	26		54

## Sheet: Fig3E
Number of sleep bouts	data1	data2	data3	data4	data5	data6	data7	data8	data9	data10	data11	data12	data13	data14	data15
Blank-SAP	16	16	11	11	12	12	10	11	11	16	11	13	8	11	11
UII-SAP	9	11	10	15	12	8	13	5	12	16	15	3	10	13	13
Length of sleep bouts
Blank-SAP	45	14	15	30	43	55	16	19	29	45	32	23	22	19	36
UII-SAP	30	9	24	28	16	14	24	9	27	30	20	29	22	26	15
Total sleep time
Blank-SAP	450	140	150	300	430	550	160	190	290	450	320	230	220	190	360
UII-SAP	300	90	240	280	160	140	240	90	270	300	200	290	220	260	150

## Sheet: Fig3F
Sham					Lesioned
mouse 1	mouse 2	mouse 3	mouse 4	muse 5	mouse 1	mouse 2	mouse 3	mouse 4	muse 5
590	1480	1862	831	3464	1043	1334	5059	1297	536
37	816	2703	1587	3725	2814	738	3030	2740	3479
237	1531	350	1724	1796	1755	38	1746	2415	2072
37	34	51	1203	1155	51	31	124	1890	247
113	16	56	64	1792	62	88	48	134	57
55	273	114	34	63	33	42	94	20	24
418	733	30	32	19	0	42	1907	9	23
1859	19	107	56	60	20	7	1636	78	25
2206	18	46	3	62	85	602	411	16	12
2009	298	146	449	313	51	1260	1200	60	79
312	168	682	152	1005	687	1916	85	17	104
23	66	428	29	739	85	15	52	7	781
78	1162	148	26	112	2455	100	108	43	3614
61	28	49	47	699	2246	169	1580	779	861
18	12	9	21	537	149	12	2982	1350	366
16	522	37	46	137	53	137	130	286	146
1040	65	30	30	152	11	47	36	33	133
2389	106	446	15	128	16	234	50	89	136
570	166	749	24	75	145	449	345	50	198
281	695	1466	773	233	47	16	3631	142	1253
39	1343	1519	1649	1558	24	54	789	1002	2517
16	11	173	0	2684	70	33	67	1583	3413
29	77	179	0	1718	51	30	34	80	2871
29	72	138	0	759	50	57	455	80	1370
254	343	74	0	842	26	63	1720	37	94
437	39	73	0	96	2601	25	27	41	63
972	570	106	0	65	950	62	36	239	132
35	554	35	5	96	298	146	22	120	201
1	1021	165	1	59	16	1422	48	9	258
33	198	142	0	60	10	550	17	10	676
35	41	158	6	48	29	282	40	22	244
79	8	808	1172	72	35	56	14	1292	428
230	27	425	1022	1024	21	31	86	4579	429
33	23	2154	0	1160	18	24	9	2058	163
567	463	2025	0	234	156	61	1	1226	259
2737	220	725	2	60	1217	127	80	637	208
1217	764	200	30	31	406	251	82	50	117
241	2013	71	177	33	93	193	85	53	257
1	2266	177	11	86	146	58	11	2	605
0	1133	6	110	345	127	69	3295	40	1565
0	1381	39	14	1120	1011	68	1261	66	159
0	107	64	12	199	293	107	1235	39	92
0	37	353	134	24	652	918	4303	46	402
194	40	140	220	19	518	1720	976	97	75
1330	48	115	1859	392	620	534	1762	2895	350
2057	247	95	170	359	1	45	1134	443	361
10	19	81	0	813	226	14	71	54	303
0	11	229	0	573	907	42	262	14	702
0	61	7	0	1194	4166	40	117	16	114
48	400	1784	44	97	737	198	49	88	84
19	350	1528	0	24	128	35	3	69	74
0	66	331	0	51	177	213	24	32	35
1184	31	75	0	39	166	200	42	27	22
883	137	75	0	127	90	129	283	162	113
2709	933	454	143	74	89	19	28	145	65
682	764	113	1571	19	133	265	138	36	29
59	3352	116	1310	253	110	12	488	9	192
335	1656	106	9	606	108	216	23	201	255
64	994	53	0	1338	1722	844	1544	16	547
43	1212	96	0	3401	4372	2327	52	534	2019
81	51	527	0	2817	1984	2186	37	42	56
14	524	1998	65	1470	652	4208	321	35	78
133	189	930	5	205	305	3111	1107	136	117
78	244	758	0	318	129	2528	66	310	157
144	1226	60	138	140	532	1621	56	137	568
35	1681	94	715	154	3530	1081	150	211	132
200	1818	49	2448	483	2878	1525	235	698	202
1034	2421	38	808	20	571	1145	126	536	81
321	1621	194	0	43	223	143	88	20	2068
43	1925	622	270	696	223	29	440	33	1280
48	1984	1171	541	772	230	14	3712	20	2545
129	3012	318	0	1709	347	55	3490	79	822
228	929	3822	1879	1875	4544	431	1675	669	77
99	239	3674	674	123	3134	1861	3773	3611	27
51	4	3059	867	82	48	2191	2447	1479	48
203	8	463	0	26	33	2317	1195	1760	89
37	15	110	0	3	47	1663	1134	155	53
77	3	103	0	22	68	150	1873	42	352
72	39	76	1	666	1677	16	313	28	157
47	225	58	0	1813	1984	41	456	41	747
46	326	118	0	30	50	15	853	50	94
874	14	95	0	29	8	197	325	603	496
436	17	102	0	59	173	37	387	2719	519
30	54	19	41	39	356	353	372	1950	355
66	62	92	903	281	606	144	529	26	89
28	34	303	111	726	4488	494	500	15	207
202	46	1957	0	937	1580	899	1322	88	497
553	51	236	0	118	2223	2244	272	27	284
361	19	50	75	41	1122	2470	369	1234	78
283	141	47	0	7	77	224	341	330	24
487	1211	17	511	3	6	25	489	282	10
81	1452	93	1	68	2	61	1338	33	46
8	564	81	0	72	52	99	1429	10	180
41	1182	12	0	67	18	56	2432	2	454
63	97	113	356	128	137	215	407	405	78
45	1	49	1660	735	1727	294	46	2799	52
99	11	276	1576	1750	1000	1878	96	2082	1
32	17	2359	1333	1833	44	1164	191	1720	21
191	43	2084	3	258	54	107	148	1690	471
14	34	361	0	92	16	60	38	2590	2463
258	18	28	0	207	32	327	81	381	3849
280	21	33	4	37	107	64	306	81	2832
47	20	52	0	21	175	53	66	1	2026
236	58	60	0	14	602	166	67	2	530
82	7	40	194	69	46	25	217	101	210
56	381	1144	77	36	617	27	338	685	21
62	673	648	3	368	1849	98	147	122	160
61	28	144	0	850	1261	301	105	181	36
28	23	33	0	57	105	1272	126	185	26
12	19	35	2	36	273	1183	344	207	1267
437	44	40	0	20	189	91	219	522	570
1476	13	68	0	112	24	41	231	65	136
2011	61	20	79	133	7	306	183	6	24
2598	31	89	8	339	10	72	940	1070	28
2206	16	438	279	8	55	40	1936	2420	69
1963	489	1750	983	27	54	402	125	2295	13
1109	1281	4999	0	49	468	305	3484	3510	53
694	987	2261	0	20	2613	840	60	1055	28
512	561	1884	0	31	83	1034	104	143	13
78	1661	44	0	61	31	821	162	80	52
40	316	73	0	292	60	357	34	35	184
51	76	71	0	1307	47	182	465	18	92
10	89	53	6	2059	33	477	782	25	19
98	66	81	0	1298	6	1345	1116	152	61
52	30	1050	0	2374	11	3511	1357	654	1
29	95	50	225	200	107	1223	183	17	352
99	28	93	947	59	15	74	99	29	912
35	120	79	1532	32	1107	21	81	146	1588
97	251	872	1302	120	1899	0	128	4	86
11	320	2674	1137	31	610	141	97	332	11
216	26	1878	7	60	2361	713	495	19	52
63	7	215	213	535	4150	526	1634	209	1669
551	148	268	1150	97	454	231	1230	1304	113
2518	1028	83	1919	13	8	131	31	38	57
1173	1228	87	1536	28	23	14	24	11	39
449	190	111	0	783	40	887	159	12	26
189	20	186	0	342	864	99	41	1	21
111	1	1056	0	136	535	258	60	561	52
99	608	2850	0	193	425	432	39	0	376
130	677	3454	1	1558	260	1658	11	38	98
167	173	2519	0	1992	365	2064	14	33	328
166	77	719	9	490	14	709	76	17	1571
1523	61	134	255	9	316	23	14	434	2498
2929	327	132	266	27	908	459	4	46	2430
3290	2583	3923	1176	7	3769	3663	161	0	2163
3230	634	2690	2091	1	2140	1003	99	1627	2354
2185	0	272	83	4	2055	1506	113	3200	763
2455	0	14	33	12	172	119	240	1369	173
1237	0	197	98	33	33	1	732	115	33
1787	0	26	36	168	5	20	3163	160	10
1353	0	31	50	25	26	34	4569	185	47
14	0	5	106	31	29	313	3475	707	131
21	0	570	53	21	34	136	1359	1199	1049
21	0	736	44	201	416	12	30	726	14
57	1	33	174	1221	78	932	13	490	45
50	0	578	202	1027	66	1686	188	1364	12
247	284	57	81	127	152	2890	20	287	477
556	139	20	28	95	203	576	256	230	871
62	0	52	308	313	48	157	1304	144	1282
96	0	23	84	1901	923	201	1056	1070	541
56	0	10	46	777	923	91	34	1287	84
26	1	22	97	1799	177	1075	38	11	75
99	1	27	353	171	202	1423	68	107	47
130	1	1707	1928	4	186	362	2	77	13
32	1	1361	2034	0	230	122	38	61	780
1105	1200	2140	613	0	354	172	56	335	78
2148	317	1534	623	0	254	74	2	210	71
1125	0	1432	1558	153	27	147	59	797	26
260	0	2433	642	179	149	936	934	1781	272
79	0	1084	119	0	54	378	1020	292	346
27	0	1996	119	0	634	3758	107	16	227
75	0	29	122	0	1353	3207	7	22	22
56	0	15	51	0	258	2648	42	24	30
68	0	32	48	7	234	656	50	9	26
73	6	19	97	1161	91	318	212	6	13
259	1202	57	16	30	147	99	3	35	257
902	10	14	77	0	58	768	40	127	29
1376	0	152	1177	0	52	186	739	4	54
85	0	204	1868	0	19	328	135	264	17
18	0	579	271	0	114	807	31	103	25
3	0	1949	249	0	45	467	1549	17	286
65	0	3823	314	0	19	94	2446	145	387
96	1	1874	109	0	22	109	1966	322	2646
242	1	2296	39	0	69	145	1902	50	1603
205	9	127	74	0	73	150	1167	55	26
259	1355	69	36	0	30	700	1163	48	14
1872	1086	331	371	1064	43	428	258	44	41
746	1344	80	157	1593	46	34	27	150	90
309	3	34	131	20	1150	40	58	2	12
42	1	51	29	9	2154	46	74	87	37
8	0	80	63	0	2423	81	14	291	1419
60	0	89	81	0	911	25	13	7	2110
41	7	503	92	0	328	1368	63	13	732
58	0	1124	74	0	325	78	64	89	68
14	0	18	464	0	46	5	45	227	26
22	31	19	2074	0	307	80	272	50	38
404	88	69	1281	0	121	250	592	49	5
1582	0	46	328	106	30	19	2112	22	4
1961	17	59	107	422	202	111	2002	66	6
351	1733	26	20	1129	1767	266	463	116	88
146	1003	189	67	184	2547	214	24	100	61
43	0	25	52	309	515	488	154	582	353
104	0	104	76	0	1086	918	88	717	36
137	0	320	163	0	1769	279	35	132	1615
100	0	3503	1576	84	48	41	158	785	866
53	4	2329	2321	0	33	22	102	3	176
124	0	3835	3196	0	27	132	5	6	115
846	157	246	1181	0	85	14	441	58	33
428	734	102	177	0	287	17	58	4	261
172	25	45	42	853	627	1741	52	66	10
47	0	31	113	226	258	3259	24	0	429
339	0	15	634	101	218	2509	34	129	1148
560	0	296	503	128	414	801	36	274	1634
982	0	43	303	33	106	209	68	1026	244
1549	400	176	303	266	1460	593	208	2340	41
576	1787	1634	1159	1262	1873	409	1297	59	104
								2

## Sheet: Fig3H
Horizontal activity	data1	data2	data3	data4	data5
Blank-SAP	98.6	34.13	56.72	76.06
UII-SAP	22.26	21.58	30.02	13.38
UII-SAP: +High O2	53.4	74.41	105.34	37.38	78.07
