# Supplementary material for: Cholinergic basal forebrain degeneration due to sleep-disordered breathing exacerbates pathology in a mouse model of Alzheimer’s disease
Source: Nat Commun. 2022 Nov 2;13:6543. doi: 10.1038/s41467-022-33624-y (PMC9630433; doi:10.1038/s41467-022-33624-y)
Supplement: Supplementary file 4 — Source Data [file 41467_2022_33624_MOESM4_ESM.zip › Source Data/Source Data Fig1-9/Source Data Fig 4.xlsx]

## Sheet: Fig4A
Open field	data1	data2	data3	data4	data5	data6	data7	data8	data9	data10	data11
Blank-SAP	41.3	31.5	41.7	35.3	21.4	38.6	20.9	23.1	33.4	39.7	39.7
UII-SAP	39.3	39.9	36.6	32.6	13.3	42.4	44.9	35.9

## Sheet: Fig4B
Y maze		data1	data2	data3	data4	data5	data6	data7	data8	data9	data10	data11
Blank-SAP	Familiar	32.58	31.78	32.62	29.13	25.15	30.97	26.68	25.32	27.55	34.06	36.68
	Novel	33.36	45.85	36.56	35.06	36.62	26.53	42.84	40.31	41.1	37.47	29.77
UII-SAP	Familiar	33.03	29.55	34.61	30.98	34.01	39.74	28.21	31.81
	Novel	29.61	32.93	38.2	29.85	36.68	42.24	35.51	36.33

## Sheet: Fig4C
Morris wate maze
	APP/PS1: Blank-SAP											APP/PS1: UII-SAP
	data1	data2	data3	data4	data5	data6	data7	data8	data9	data10	data11	data1	data2	data3	data4	data5	data6	data7	data8
Day1	31.3778	60	50.1555	19.398	43.4889	60	50.6222	30.3778	42.0667	22.8444	51.8889	23.5333	60	32.2667	6.59999	41.8	51.6667	39.1111	43.1333
Day2	35.6	6.93333	18.1111	38.2667	38.7556	25.7555	60	60	20.9333	39.7555	30.7111	27.7111	33.7778	16.6	43.2222	60	60	25.6889	27.6667
Day3	43.0222	11.1777	26.0889	27.1555	44.2222	26.8	41.2667	12.5333	31.9111	17.6	32.6222	32.2666	31.2889	15	49.7555	44.2	30	50.7111	13.1111
Day4	31.4444	25.7555	56.5555	15.4222	6.95555	8.97776	28.8667	26.1778	18.3555	18.1111	8.28889	60	46.7111	49.6222	29.1333	38.1111	26.6	38.4889	17.7777
Day5	23.2	11.6222	13.4	30.9333	10.5555	20.6222	17.4667	29.1778	9.88887	28.0666	17.1556	48.9555	40.1111	44.5556	49.6222	60	14.7333	18.5333	22.1333

## Sheet: Fig4D
Morris wate maze
	data1	data2	data3	data4	data5	data6	data7	data8	data9	data10	data11
Blank-SAP	44.6666	32.4666	1.93333	35.6666	11.3333	20.8666	5.86666	3.06666	7.46666	36.1333	36.2
UII-SAP	32.4	58.7999	11.0667	31.7333	9.19999	27.3333	7.66666	5.86666

## Sheet: Fig4E
APA	Blank-SAP									UII-SAP
	data1	data2	data3	data4	data5	data6	data7	data8	data9	data1	data2	data3	data4	data5	data6	data7	data8
day1	7	12	6	13	7	7	10	13	10	33	12	13	8	7	20	17	14
day2	5	12	3	8	1	12	13	20	6	24	15	14	4	6	18	11	12
day3	2	8	1	3	11	14	9	14	8	16	16	20	9	12	22	13	15
day4	2	6	1	8	5	3	13	9	8	15	13	18	12	14	23	12	16

## Sheet: Fig4F
APA		data1	data2	data3	data4	data5	data6	data7	data8	data9
	Blank-SAP	1	17	0	13	2	2	6	43	19
	UII-SAP	32	34	50	32	29	31	46	22
