# Supplementary material for: Cholinergic basal forebrain degeneration due to sleep-disordered breathing exacerbates pathology in a mouse model of Alzheimer’s disease
Source: Nat Commun. 2022 Nov 2;13:6543. doi: 10.1038/s41467-022-33624-y (PMC9630433; doi:10.1038/s41467-022-33624-y)
Supplement: Supplementary file 4 — Source Data [file 41467_2022_33624_MOESM4_ESM.zip › Source Data/Source Data Fig1-9/Source Data Fig 5.xlsx]

## Sheet: Fig5B
ChAT+ neurons
	data1	data2	data3	data4	data5	data6
Blank-SAP	1046	634	486	496	620	662
UII-SAP	250	292	392	348	288	382

## Sheet: Fig5C
Hippocampal Aβ42
	data1	data2	data3	data4	data5	data6	data7	data8	data9
Blank-SAP	19.37	15.32	16.3	11.09	13.13	17.77	8.32	15	15.61
UII-SAP	30.83	24.57	18.84	18.23	14.45	23.17	16.03	19.9

## Sheet: Fig5D
Plaque No./mm2
	data1	data2	data3	data4
Blank-SAP	34.57	27.01	25.46	35.34
UII-SAP	56.71	34.14	42.75	56.71

## Sheet: Fig5E
Plaque area (%)
	data1	data2	data3	data4
Blank-SAP	5.61	4.04	3.96	5.5
UII-SAP	8.4	4.97	6.85	8.4

## Sheet: Fig5F
CD68+ microglia/mm2
	data1	data2	data3	data4	data5
Blank-SAP	83.8	72.24	76.35	82.78
UII-SAP	96.14	108.74	99.23	104.63	124.94

## Sheet: Fig5G
CD68+ area (%)
	data1	data2	data3	data4	data5
Blank-SAP	9.08	6.41	6.24	7.92
UII-SAP	13.1	10.46	12.11	11.09	13.55

## Sheet: Fig5H
GFAP+ astrocytes/mm2
	data1	data2	data3	data4	data5	data6
Blank-SAP	94.29	86.63	60.34	93.98	103.08	110.34
UII-SAP	125.96	137.02	109.57	152.44	170.99	188.08

## Sheet: Fig5I
GFAP+ area (%)
	data1	data2	data3	data4	data5	data6
Blank-SAP	5.93	6.63	3.46	4.38	6.27	10.2
UII-SAP	7.85	10.76	6.7	17.38	17.57	25.32

## Sheet: Fig5J
Hippocampus thickness (% to control)
	data1	data2	data3	data4	data5	data6	data7	data8
Blank-SAP	101.94	102.37	103.12	99	100.22	100.72	92.63
UII-SAP	99.35	98.63	85.47	83.79	98.13	97.04	95.79	99.93

## Sheet: Fig5K
Cortext thickness (% to control)
	data1	data2	data3	data4	data5	data6	data7	data8
Blank-SAP	97.15	96.34	95.92	106.17	92.09	101.34	111
UII-SAP	95.58	93.13	99.41	86.58	98.14	92.19	102.83	99.53

[truncated: 1 more sheets: Fig5L]
