# Supplementary material for: Cholinergic basal forebrain degeneration due to sleep-disordered breathing exacerbates pathology in a mouse model of Alzheimer’s disease
Source: Nat Commun. 2022 Nov 2;13:6543. doi: 10.1038/s41467-022-33624-y (PMC9630433; doi:10.1038/s41467-022-33624-y)
Supplement: Supplementary file 4 — Source Data [file 41467_2022_33624_MOESM4_ESM.zip › Source Data/Source Data Fig1-9/Source Data Fig 6.xlsx]

## Sheet: Fig6A
LDT ChAT + neurons
	Blank-SAP					UII-SAP
	data1	data2	data3	data4	data5	data1	data2	data3	data4	data5
week2	931	899	943	991	1036	817	727	336	867
week4	943	991	1036			721	754	696
week7	784	852	769	872	832	239	203	552	539	175

## Sheet: Fig6B
BF ChAT + neurons
	Blank-SAP					UII-SAP
	data1	data2	data3	data4	data5	data1	data2	data3	data4	data5
week2	1369	1307	1476	1622	1513	1238	1107	1403	1389
week4	1476	1622	1513			879	917	1231
week7	1448	1605	1409	1505	1469	1063	969	1005	509	1017

## Sheet: Fig6C
APA training
	Blank-SAP							UII-SAP
	data1	data2	data3	data4	data5	data6	data7	data1	data2	data3	data4	data5	data6	data7
day1	8	13	3	6	4	8	14	19	4	13	19	6	13	11
day2	3	14	2	2	1	2	11	11	5	11	14	5	4	13
day3	2	15	0	4	1	1	5	13	0	3	17	3	2	11
day4	3	8	0	2	1	0	3	9	2	7	3	1	1	6
day5	3	9	0	2	1	1	2	8	2	3	3	1	1	2
APA probe
	data1	data2	data3	data4	data5	data6	data7
Blank-SAP	2	18	0	9	0	0	5
UII-SAP	10	6	4	0	34	8	16

## Sheet: Fig6D
PPA
	data1	data2	data3	data4	data5	data6	data7	data8	data9	data10	data11	data12
Blank-SAP	0	0	0	0	1	2	0	7	0
UII-SAP	0	0	0	0	5	28	8	56	26	19	4	11
