# Supplementary material for: Cholinergic basal forebrain degeneration due to sleep-disordered breathing exacerbates pathology in a mouse model of Alzheimer’s disease
Source: Nat Commun. 2022 Nov 2;13:6543. doi: 10.1038/s41467-022-33624-y (PMC9630433; doi:10.1038/s41467-022-33624-y)
Supplement: Supplementary file 4 — Source Data [file 41467_2022_33624_MOESM4_ESM.zip › Source Data/Source Data Fig1-9/Source Data Fig 7.xlsx]

## Sheet: Fig7A
Y maze
	Familiar								Novel
	data1	data2	data3	data4	data5	data6	data7	data8	data1	data2	data3	data4	data5	data6	data7	data8
Control	36.7647	28.3333	29.2135	29.4118	21.7391	28.8136	25.4902		35.2941	45	33.7079	38.2353	50	35.5932	45.098
Sleep deprived	28.3333	26.4706	26	30	29.7872	34.9206	26.7857	31.7073	36.6667	32.3529	40	35	29.7872	33.3333	41.0714	29.2683

## Sheet: Fig7B
BF ChAT+ neurons
	data1	data2	data3	data4	data5	data6	data7	data8
Control	1131	1335	1322	1327	1236	906	1007	1251
Sleep deprived	1099	1193	1258	1093	1330	737	993	1431

## Sheet: Fig7C
Hippocampal Aβ42 (ng/mg total protein)
	data1	data2	data3	data4	data5	data6	data7	data8
Control	0.672313	0.782292	0.644278	0.620239	0.271308	0.349337	0.235691
Sleep deprived	0.981392	0.940433	0.26712	0.876777	0.694236	0.610673	0.481561	0.321313
Cortical Aβ42 (ng/mg total protein)
	data1	data2	data3	data4	data5	data6	data7	data8
Control	0.197996	0.152451	0.199489	0.153136	0.08316	0.052645	0.07727
Sleep deprived	0.398343	0.346424	0.174336	0.160271	0.086536	0.181613	0.119289	0.196871

## Sheet: Fig7D
Hippocampal Plaque area (%)
	data1	data2	data3	data4	data5	data6	data7	data8
Control	3.55385	2.58258	1.49817	1.62306	0.963164	0.881736	0.973966
Sleep deprived	2.29481	2.07332	1.2191	2.65446	0.318032	1.08797	0.935042	1.26415
Cortical Plaque area (%)
	data1	data2	data3	data4	data5	data6	data7	data8
Control	2.45899	2.0136	1.26213	1.0969	0.627839	0.412884	0.690089
Sleep deprived	2.19203	1.22541	0.728275	2.32677	0.796601	0.66144	0.516537	1.47606
