# Supplementary material for: Cholinergic basal forebrain degeneration due to sleep-disordered breathing exacerbates pathology in a mouse model of Alzheimer’s disease
Source: Nat Commun. 2022 Nov 2;13:6543. doi: 10.1038/s41467-022-33624-y (PMC9630433; doi:10.1038/s41467-022-33624-y)
Supplement: Supplementary file 4 — Source Data [file 41467_2022_33624_MOESM4_ESM.zip › Source Data/Source Data Fig1-9/Source Data Fig 8.xlsx]

## Sheet: Fig8A
Normoxia	Chronic hypoxia
1549	1588
1596	1521
1614	1660

## Sheet: Fig8B
%ChAT+ HIF1α +nuclei
	data1	data2	data3	data4
Blank-SAP	37.5051	31.7582	22.2505	30.1173
UII-SAP	62.6932	58.2005	61.3158	52.9443
UII-SAP + 2ME2	45.3402	34.7109	33.0116	38.7352

## Sheet: Fig8D
LDT ChAT + neurons
	data1	data2	data3	data4	data5	data6	data7	data8
Blank-SAP	924	957	850	842	924	861	1078
UII-SAP	570	752	729	726
UII-SAP + 2ME2	444	261	439	715	732	747	504	646

## Sheet: Fig8E
BF ChAT + neurons
	data1	data2	data3	data4	data5	data6	data7	data8
Blank-SAP	1904	1583	1682	1934	1750	1366	1335
UII-SAP	1116	1154	757	1256
UII-SAP + 2ME2	1586	1752	1328	1734	1807	951	1609	1760

## Sheet: Fig8F
No. of shocks
	data1	data2	data3	data4	data5	data6	data7	data8	data9
Blank-SAP	0	7	0	0
UII-SAP	8	56	20	19	7	4	11
UII-SAP + 2ME2	4	0	6	0	6	3	0	7	13

## Sheet: Fig8G
BF ChAT+ neurons
	data1	data2	data3	data4	data5	data6	data7
Blank-SAP	1391	1321	1274	1278	1041	1440
UII-SAP	1271	1181	1265	1002	892	1236	1141
