# Supplementary material for: Cholinergic basal forebrain degeneration due to sleep-disordered breathing exacerbates pathology in a mouse model of Alzheimer’s disease
Source: Nat Commun. 2022 Nov 2;13:6543. doi: 10.1038/s41467-022-33624-y (PMC9630433; doi:10.1038/s41467-022-33624-y)
Supplement: Supplementary file 4 — Source Data [file 41467_2022_33624_MOESM4_ESM.zip › Source Data/Source Data Fig1-9/Source Data Fig 9.xlsx]

## Sheet: Fig9A
LDT ChAT+ neurons
	data1	data2	data3	data4	data5	data6	data7	data8	data9
Normal O2	141	524	475	620	539	516	629	325	502
High O2	503	517	505	567	526	564

## Sheet: Fig9B
BF ChAT+ neurons
	data1	data2	data3	data4	data5	data6	data7	data8	data9
Normal O2	1008	1003	694	1098	1154	1150	972	1277	1041
High O2	1207	1275	1453	1485	1107	1208

## Sheet: Fig9C
Plaque no/mm2
	data1	data2	data3	data4	data5	data6	data7	data8	data9
Normal O2	13.7898	16.6827	14.1755	14.6577	8.38959	7.81099	15.42	10.54	11.31
High O2	8.19672	14.2719	8.48602	8.29315	6.26808	5.20733

## Sheet: Fig9D
Plaque area (%)
	data1	data2	data3	data4	data5	data6	data7	data8	data9
Normal O2	1.69693	2.52885	2.89166	2.95358	2.78238	1.37262	2.68	1.66	1.81
High O2	1.7877	2.38516	1.60239	1.5798	0.989542	0.763768

## Sheet: Fig9E
GFAP+ astrocytes./mm2
	data1	data2	data3	data4	data5	data6	data7	data8	data9
Normal O2	124.301	121.794	118.804	89.6818	118.033	68.9489	92.54	117.22	121.85
High O2	60.27	62.0058	91.514	101.254	69.7203	70.2989

## Sheet: Fig9F
GFAP+ area (%)
	data1	data2	data3	data4	data5	data6	data7	data8	data9
Normal O2	13.1859	11.8073	12.6605	9.61614	10.9177	9.74185	8.66139	6.92529	8.64
High O2	9.91281	7.89221	8.31656	10.1741	6.54164	8.8768

## Sheet: Fig9G
CD68+ microglia/mm2
	data1	data2	data3	data4	data5	data6	data7	data8	data9
Normal O2	54.7734	50.3375	50.4339	37.2228	65.3809	48.7946	42.9122	55	38
High O2	43.1051	26.1331	47.541	30.3761	34.3298	30.7618

## Sheet: Fig9H
CD68+ area (%)
	data1	data2	data3	data4	data5	data6	data7	data8	data9
Normal O2	7.09263	6.07053	6.79387	5.11733	8.1509	5.93649	5.68089	8.37	9.12
High O2	5.84323	4.07116	6.70261	5.30012	4.01546	5.67214
