# Supplementary material for: Cholinergic basal forebrain degeneration due to sleep-disordered breathing exacerbates pathology in a mouse model of Alzheimer’s disease
Source: Nat Commun. 2022 Nov 2;13:6543. doi: 10.1038/s41467-022-33624-y (PMC9630433; doi:10.1038/s41467-022-33624-y)
Supplement: Supplementary file 4 — Source Data [file 41467_2022_33624_MOESM4_ESM.zip › Source Data/Source Data Supplementary Fig1-9/Source Data Sup Fig 1.xlsx]

## Sheet: SFig1A
ChAT+ neurons (%)
	data1	data2	data3	data4
Sham	91.8429	112.387	106.546	89.2246
Blank-SAP_0.07μg	98.6423	99.7048	104.664
UII-SAP_0.02μg	100.767	79.693	98.9965
UII-SAP_0.07μg	70.9	39.8	62.6919	49.7639
UII-SAP_0.14μg	71	43.9	74.2	14.3

## Sheet: SFig1B
Open field
	data1	data2	data3	data4	data5	data6	data7	data8	data9	data10	data11	data12
Blank-SAP	24.38	31.85	25.64	18.62	24.69	44.25	48.7	35.93
UII-SAP	19.66	25.59	41.74	43.01	29.65	33.14	32.61	35.4	28.31	34.79	38.73	28.44
