# Supplementary material for: Cholinergic basal forebrain degeneration due to sleep-disordered breathing exacerbates pathology in a mouse model of Alzheimer’s disease
Source: Nat Commun. 2022 Nov 2;13:6543. doi: 10.1038/s41467-022-33624-y (PMC9630433; doi:10.1038/s41467-022-33624-y)
Supplement: Supplementary file 4 — Source Data [file 41467_2022_33624_MOESM4_ESM.zip › Source Data/Source Data Supplementary Fig1-9/Source Data Sup Fig 2.xlsx]

## Sheet: SFig2
F
	Sleep				Wake
	data1	data2	data3	data4	data1	data2	data3	data4
Blank-SAP	376.943	346.74	386.177		450.626	427.929	420.039
UII_SAP	295.365	305.925	333.208	232.198	358.812	410.273	362.935	413.485
PIF
	Sleep				Wake
	data1	data2	data3	data4	data1	data2	data3	data4
Blank-SAP	5.11913	5.37445	6.277		4.79936	5.21099	5.10671
UII_SAP	4.18338	5.11677	5.58652	5.46574	4.58011	5.53421	5.93306	6.27214
PEF
	Sleep				Wake
	data1	data2	data3	data4	data1	data2	data3	data4
Blank-SAP	2.6301	2.83615	3.63699		3.12712	3.40287	4.19794
UII_SAP	2.11625	2.70617	3.96403	3.40397	2.34091	3.16246	4.08255	4.1429
EIP
	Sleep				Wake
	data1	data2	data3	data4	data1	data2	data3	data4
Blank-SAP	7.43289	9.01722	10.2002		8.13321	7.8408	7.30019
UII_SAP	9.77778	11.0526	8.13211	10.4922	8.0672	8.60268	6.66953	7.26272
EEP
	Sleep				Wake
	data1	data2	data3	data4	data1	data2	data3	data4
Blank-SAP	210.769	120.868	31.7727		63.4982	33.231	15.528
UII_SAP	308.144	124.509	57.7527	206.557	155.039	46.1006	44.3651	36.7101
RT
	Sleep				Wake
	data1	data2	data3	data4	data1	data2	data3	data4
Blank-SAP	0.14351	0.136373	0.106282		0.0791871	0.0763608	0.0762046
UII_SAP	0.177572	0.155914	0.0763925	0.258117	0.142826	0.0936594	0.0689976	0.0831999
