# Supplementary material for: Cholinergic basal forebrain degeneration due to sleep-disordered breathing exacerbates pathology in a mouse model of Alzheimer’s disease
Source: Nat Commun. 2022 Nov 2;13:6543. doi: 10.1038/s41467-022-33624-y (PMC9630433; doi:10.1038/s41467-022-33624-y)
Supplement: Supplementary file 4 — Source Data [file 41467_2022_33624_MOESM4_ESM.zip › Source Data/Source Data Supplementary Fig1-9/Source Data Sup Fig 3.xlsx]

## Sheet: SFig3A
	REM amount (%)
Hour (ZT)	Male: Blank-SAP								Male: UII-SAP
0	0	8.33333	3.88889	7.33333	6.66667	3.55556	6		5.11111	9.22222	4.33333	0	11.2222	4.88889	0.111111
1	9.44444	3.88889	17.7778	3.77778	8.77778	10.2222	14.6667		24.3333	21.1111	19.2222	4.66667	16.3333	14.1111	10
2	22.6667	6.66667	6.55556	2.22222	12.4444	9.44444	11.6667		22.7778	18.8889	15.8889	2	11.3333	16.7778	16
3	13.2222	5.77778	17.1111	13.1111	0.555556	15	11.1111		19.6667	27.2222	26.8889	9.88889	14.1111	16.3333	19.6667
4	17	2.55556	8.77778	10.6667	10.6667	9.44444	16.3333		19.5556	15.1111	30.4444	7.66667	17.4444	5.33333	26.3333
5	6.88889	4.11111	19	7.44444	11.1111	18.3333	9.22222		20.3333	4.22222	15.1111	7.33333	15.4444	19.5556	14.2222
6	14.4444	5.55556	15.5556	11.5556	8.66667	7.33333	13.6667		32.5556	20	31.4444	6	8.66667	16	22
7	13.4444	2.44444	9.44444	12.7778	5.66667	13.7778	19.6667		28.1111	33.2222	18.8889	8	13.1111	11.3333	13.7778
8	24.6667	2.11111	18.5556	8.77778	6.11111	26.2222	14.5556		6.88889	6.66667	25.5556	11.7778	14.3333	10.3333	28.7778
9	9.22222	5.55556	16.8889	11.6667	10.8889	7.44444	9.33333		16.4444	19.6667	22.8889	7.22222	18.8889	25.8889	12.2222
10	28.7778	0.444444	16.4444	3.77778	6.55556	21.7778	16.2222		29.5556	18.4444	7.66667	7.11111	15	24	31.4444
11	5	0.777778	7	7.77778	8.33333	16.8889	3.55556		13.8889	14.7778	25.5556	9.66667	9.55556	13.1111	4.88889
12	6	0.222222	2.33333	2.66667	0.111111	1.88889	4.77778		11.7778	2.33333	8.22222	0.222222	10.2222	17.2222	6.11111
13	0.777778	1.44444	0.444444	0	0.444444	1.55556	4.33333		4	5.33333	3.11111	0	0.222222	12.5556	0.444444
14	0	0.333333	0.333333	0.111111	0.777778	1.22222	5.77778		0	0.333333	4.55556	0.111111	1	12	0.333333
15	0.111111	0	5.22222	0.222222	1.11111	0	2.88889		0	0.111111	0.555556	0	0	0	0
16	0.111111	0	6.22222	0	1.88889	2.33333	0		8	0	1.11111	0	0.111111	0	0
17	0.444444	3.55556	2.88889	0.111111	1.77778	2.22222	0.444444		1.66667	8.11111	0.222222	2.11111	0	5.33333	3
18	5.11111	2	0.222222	4.88889	0	0	0.444444		5.22222	3.55556	3.88889	3	0.111111	6.88889	4.11111
19	5	0.777778	0	5.77778	0.555556	1.11111	2.22222		1.11111	7.77778	8.55556	0	0.555556	13.5556	1.22222
20	6	1.22222	8.33333	1.44444	5.77778	9	2.22222		18.7778	8.77778	4	2.55556	1.11111	22.2222	0.111111
21	7.66667	4.88889	4.33333	6.22222	2.55556	0.777778	0.666667		8.77778	1.44444	13.2222	0.777778	0.888889	5.66667	2.77778
22	2.33333	0	2.77778	0.222222	0.444444	0	0.111111		3.55556	1.33333	11	0.666667	5	2.88889	0.111111
23	1.77778	1.22222	0.888889	10	3.66667	0	1.44444		4.88889	0.111111	0	0.111111	4.44444	0	1.55556
	NREM amount (%)
Hour (ZT)	Male: Blank-SAP								Male: UII-SAP
0	1.22222	61.7778	24.5556	50.5556	65.4444	30.5556	36.4444		29	49.3333	27	24.6667	39.6667	28.5556	4.22222
1	67.5556	54	59.6667	22.3333	68.7778	64	72.4444		43.6667	39.7778	37.3333	66.1111	59.7778	63.5556	69
2	59.7778	49.5556	29.2222	50.5556	81.2222	48.4444	55.6667		40.6667	53	33.3333	41.1111	51.4444	59	70.3333
3	57.7778	39.4444	55.2222	55.5556	24.8889	68.4444	70		30.8889	58.7778	38.6667	61.7778	63.6667	52.8889	67
4	50	64.4444	39.7778	49.1111	75.4444	59.3333	77.8889		34.7778	48.1111	43.3333	58.8889	56.6667	13.5556	68.6667
5	30.4444	66	52	30.5556	73.4444	61.2222	28.6667		41.4444	24.7778	28	68.7778	48.8889	50.2222	51.1111
6	38.7778	70.1111	51.6667	64.2222	41.3333	39.8889	77.2222		50.1111	42.8889	44	23.4444	39.7778	37.1111	69.2222
7	60.2222	62.8889	30	70.3333	53.3333	59.4444	58.2222		38.6667	54.7778	30.4444	82.4444	66.8889	29.8889	56
8	52.8889	55.2222	65.4444	73.6667	34.4444	59.5556	64.7778		15.4444	34.5556	32	56.5556	52.3333	28.4444	63.1111
9	48.3333	68.6667	44.4444	55.8889	69.3333	34.2222	34.7778		60.3333	43.7778	23.7778	59.8889	53.2222	40.6667	42.8889
10	63.8889	32.1111	54	41.8889	43.8889	66.2222	59.2222		42.7778	39.3333	28.2222	24.4444	60.4444	49.5556	62.5556
11	33.6667	58.7778	49.3333	58	61	45	45.1111		32.7778	46.1111	28.1111	51.6667	42.6667	18.1111	17.2222
12	7.77778	25.4444	9.33333	29.3333	2	28.3333	10		28	20.2222	6.77778	7	38.2222	33.4444	28.6667
13	12	17.3333	1.22222	0	12.1111	17	10		21.4444	35.2222	3.22222	0.444444	9.33333	19.1111	15
14	3.44444	15.1111	0.777778	9.44444	17	34.2222	11		0	2.11111	25.8889	24.4444	17.3333	26.6667	22.1111
15	1.22222	0	53.8889	22.2222	33.6667	0.777778	3.55556		0	1.88889	0.777778	0	0	0.777778	0
16	9.55556	0	34.2222	0.222222	46.1111	35.4444	0		62.6667	0.888889	3.77778	0	5	0.444444	0.444444
17	33	75.2222	29.1111	1.44444	28.7778	26.3333	1.44444		7.44444	52.1111	0.444444	45.4444	18.5556	35.8889	25
18	37.2222	27	3.33333	44.1111	0	0.222222	4.11111		41.1111	34.3333	39.3333	45.8889	5.22222	14	54
19	48.2222	33.3333	3.22222	57.7778	24.4444	29.2222	45.2222		19.2222	52.5556	31.7778	2.88889	28.6667	46.8889	25.2222
20	30.3333	61	72.7778	17.8889	50.2222	66	23.2222		60.8889	36.2222	25.7778	13.2222	20.4444	56.2222	11.4444
21	15.2222	37.4444	27.7778	42.5556	25.8889	10.8889	8.11111		43.3333	14.8889	37	40.8889	14.1111	27.3333	45.3333
22	10.7778	0.444444	29.5556	11.3333	10.8889	5.11111	1.11111		14.7778	14.5556	31	14.3333	40.7778	11.8889	13
23	26.8889	55.3333	36.4444	48	60.4444	9.66667	23.8889		31.4444	1.55556	0	20.1111	26.1111	0.555556	17.2222
Wake amount (%)
Hour (ZT)	Male: Blank-SAP								Male: UII-SAP
0	98.7778	29.8889	71.5556	42.1111	27.8889	65.8889	57.5556		65.8889	41.4444	68.6667	75.3333	49.1111	66.5556	95.6667
1	23	42.1111	22.5556	73.8889	22.4444	25.7778	12.8889		32	39.1111	43.4444	29.2222	23.8889	22.3333	21
2	17.5556	43.7778	64.2222	47.2222	6.33333	42.1111	32.6667		36.5556	28.1111	50.7778	56.8889	37.2222	24.2222	13.6667
3	29	54.7778	27.6667	31.3333	74.5556	16.5556	18.8889		49.4444	14	34.4444	28.3333	22.2222	30.7778	13.3333
4	33	33	51.4444	40.2222	13.8889	31.2222	5.77778		45.6667	36.7778	26.2222	33.4444	25.8889	81.1111	5
5	62.6667	29.8889	29	62	15.4444	20.4444	62.1111		38.2222	71	56.8889	23.8889	35.6667	30.2222	34.6667
6	46.7778	24.3333	32.7778	24.2222	50	52.7778	9.11111		17.3333	37.1111	24.5556	70.5556	51.5556	46.8889	8.77778
7	26.3333	34.6667	60.5556	16.8889	41	26.7778	22.1111		33.2222	12	50.6667	9.55556	20	58.7778	30.2222
8	22.4444	42.6667	16	17.5556	59.4444	14.2222	20.6667		77.6667	58.7778	42.4444	31.6667	33.3333	61.2222	8.11111
9	42.4444	25.7778	38.6667	32.4444	19.7778	58.3333	55.8889		23.2222	36.5556	53.3333	32.8889	27.8889	33.4444	44.8889
10	7.33333	67.4444	29.5556	54.3333	49.5556	12	24.5556		27.6667	42.2222	64.1111	68.4444	24.5556	26.4444	6
11	61.3333	40.4444	43.6667	34.2222	30.6667	38.1111	51.3333		53.3333	39.1111	46.3333	38.6667	47.7778	68.7778	60
12	86.2222	74.3333	88.3333	68	97.8889	69.7778	85.2222		60.2222	77.4444	85	92.7778	51.5556	49.3333	65.2222
13	87.2222	81.2222	98.3333	100	87.4444	81.4444	85.6667		74.5556	59.4444	93.6667	99.5556	90.4444	68.3333	84.5556
14	96.5556	84.5556	98.8889	90.4444	82.2222	64.5556	83.2222		100	97.5556	69.5556	75.4444	81.6667	61.3333	77.5556
15	98.6667	100	40.8889	77.5556	65.2222	99.2222	93.5556		100	98	98.6667	100	100	99.2222	100
16	90.3333	100	59.5556	99.7778	52	62.2222	100		29.3333	99.1111	95.1111	100	94.8889	99.5556	99.5556
17	66.5556	21.2222	68	98.4444	69.4444	71.4444	98.1111		90.8889	39.7778	99.3333	52.4444	81.4444	58.7778	72
18	57.6667	71	96.4444	51	100	99.7778	95.4444		53.6667	62.1111	56.7778	51.1111	94.6667	79.1111	41.8889
19	46.7778	65.8889	96.7778	36.4444	75	69.6667	52.5556		79.6667	39.6667	59.6667	97.1111	70.7778	39.5556	73.5556
20	63.6667	37.7778	18.8889	80.6667	44	25	74.5556		20.3333	55	70.2222	84.2222	78.4444	21.5556	88.4444
21	77.1111	57.6667	67.8889	51.2222	71.5556	88.3333	91.2222		47.8889	83.6667	49.7778	58.3333	85	67	51.8889
22	86.8889	99.5556	67.6667	88.4444	88.6667	94.8889	98.7778		81.6667	84.1111	58	85	54.2222	85.2222	86.8889
23	71.3333	43.4444	62.6667	42	35.8889	90.3333	74.6667		63.6667	98.3333	100	79.7778	69.4444	99.4444	81.2222
	Number of REM bouts
Hour (ZT)	Male: Blank-SAP								Male: UII-SAP
0	0	22	5	15	21	10	4		15	44	21	0	27	17	1
1	22	12	40	8	34	43	21		52	57	49	21	38	48	33
2	52	19	22	9	26	31	20		67	67	50	13	35	56	43
3	50	16	42	29	4	55	22		54	82	81	32	43	65	63
4	43	10	23	26	29	44	39		51	59	79	31	52	24	69
5	22	16	47	21	45	62	31		52	23	44	40	39	67	49
6	33	19	50	34	18	40	25		73	72	73	17	25	55	69
7	38	17	22	22	31	52	46		68	109	52	32	44	48	58
8	56	13	40	23	21	91	48		15	40	63	46	66	35	90
9	31	21	47	33	43	27	32		64	65	60	37	43	63	53
10	54	3	45	9	19	82	53		75	61	38	37	38	94	101
11	18	6	30	29	40	62	24		45	60	68	33	26	39	16
12	6	2	6	9	1	12	7		32	14	20	2	21	63	24
13	6	6	2	0	2	10	16		22	27	12	0	2	46	4
14	0	2	3	1	4	7	30		0	2	17	1	8	50	2
15	1	0	8	2	9	0	10		0	1	1	0	0	0	0
16	1	0	12	0	16	12	0		37	0	5	0	1	0	0
17	3	13	15	1	13	14	3		5	30	2	9	0	19	4
18	20	4	2	3	0	0	3		25	19	25	9	1	19	13
19	25	3	0	9	4	10	6		6	42	25	0	4	47	10
20	34	8	16	4	9	31	15		52	32	24	6	8	69	1
21	17	4	26	15	19	7	4		51	7	42	6	6	32	13
22	10	0	18	2	3	0	1		18	9	36	3	23	16	1
23	12	4	7	14	14	0	8		22	1	0	1	27	0	6
	Number of NREM bouts
Hour (ZT)	Male: Blank-SAP								Male: UII-SAP
0	3	42	14	39	44	23	9		20	62	28	19	57	24	10
1	46	25	62	14	57	71	35		63	70	59	73	57	70	53
2	68	33	33	22	46	48	33		82	84	55	45	54	83	60
3	66	25	48	48	17	90	45		62	94	92	64	71	88	77
4	59	29	34	38	59	62	57		62	77	85	55	70	38	80
5	32	26	58	30	71	87	41		68	55	57	77	64	81	75
6	49	35	65	47	31	64	39		90	85	81	35	38	74	91
7	57	32	28	31	59	74	60		83	125	67	61	70	71	81
8	84	20	60	39	47	121	61		18	50	73	82	93	65	102
9	46	31	54	45	69	45	38		79	75	63	71	58	89	72
10	67	17	58	25	50	103	69		85	75	53	68	64	110	119
11	34	21	45	45	74	84	39		58	74	73	63	44	55	31
12	14	13	10	21	4	28	10		44	27	20	19	31	80	52
13	21	10	6	0	12	23	24		33	38	13	1	3	65	14
14	11	8	4	9	14	32	38		0	8	25	34	20	75	16
15	5	0	26	9	34	4	15		0	9	2	0	0	3	0
16	5	0	25	2	43	33	0		59	4	8	0	5	4	1
17	19	27	28	3	30	28	7		8	38	3	69	11	55	15
18	36	19	6	18	0	2	10		37	32	52	72	8	30	37
19	46	11	4	30	16	25	45		11	54	44	10	16	72	27
20	47	31	41	15	44	57	48		76	52	33	24	16	94	13
21	31	17	39	37	32	20	23		67	14	60	89	16	52	33
22	22	1	34	10	10	2	3		22	16	48	23	45	25	15
23	24	17	26	27	44	8	25		32	5	0	23	50	5	16
	Number of wake bouts
Hour (ZT)	Male: Blank-SAP								Male: UII-SAP
0	4	23	10	27	26	16	7		11	22	10	20	38	8	9
1	25	16	31	8	26	33	18		19	20	14	61	25	27	22
2	26	15	12	17	21	20	17		22	24	10	35	21	32	17
3	23	12	14	28	14	43	23		16	20	21	41	31	26	20
4	24	20	14	18	31	22	20		17	23	18	27	27	16	15
5	12	17	15	12	25	30	15		22	39	19	42	30	23	27
6	18	17	20	20	15	27	17		23	15	15	21	18	22	26
7	23	15	8	15	33	25	19		21	23	19	34	32	25	25
8	32	9	26	18	26	37	15		5	11	18	39	32	31	15
9	17	13	15	13	29	19	12		16	12	11	38	18	31	22
10	21	13	18	15	32	27	20		15	16	19	40	32	22	22
11	18	16	20	20	36	25	19		21	24	18	39	20	20	15
12	10	11	4	15	3	17	5		14	13	12	17	12	26	30
13	18	6	6	0	12	14	16		13	12	5	1	2	29	11
14	10	5	4	8	12	25	22		0	7	9	33	11	33	13
15	5	0	20	7	26	4	11		0	9	2	0	0	3	0
16	4	0	16	2	29	24	0		28	4	7	0	4	4	1
17	17	20	18	3	18	15	5		4	10	4	63	11	38	12
18	18	16	3	17	0	2	8		16	13	30	68	8	14	27
19	24	10	5	23	14	16	41		7	20	24	9	11	28	19
20	17	26	27	12	36	27	39		28	24	13	19	8	36	12
21	15	15	21	26	14	13	22		22	7	25	84	12	23	22
22	15	1	18	9	8	2	4		6	8	23	20	28	10	14
23	13	15	20	14	33	8	23		14	4	0	22	25	5	11
	REM bout length
Hour (ZT)	Male: Blank-SAP								Male: UII-SAP
0	0	0.227273	0.466667	0.293333	0.190476	0.213333	0.9		0.204444	0.125758	0.12381	0	0.195062	0.172549	0.066667
1	0.254545	0.194444	0.266667	0.283333	0.154902	0.142636	0.419048		0.280769	0.222222	0.235374	0.133333	0.296491	0.176389	0.181818
2	0.262821	0.210526	0.178788	0.148148	0.287179	0.182796	0.35		0.20398	0.169154	0.190667	0.092308	0.194286	0.179762	0.223256
3	0.158667	0.216667	0.244444	0.271264	0.083333	0.163636	0.30303		0.217284	0.199187	0.199177	0.185417	0.196899	0.150769	0.187302
4	0.237209	0.113333	0.228986	0.246154	0.22069	0.128788	0.251282		0.226144	0.153672	0.228692	0.148387	0.201282	0.133333	0.228986
5	0.187879	0.179167	0.242553	0.212698	0.148148	0.177419	0.178495		0.239744	0.110145	0.209091	0.108333	0.237607	0.175124	0.17415
6	0.262626	0.175439	0.18	0.203922	0.288889	0.11	0.328		0.26758	0.166667	0.259361	0.215686	0.208	0.174545	0.191304
7	0.212281	0.086275	0.272727	0.348485	0.109677	0.144872	0.256522		0.248039	0.182875	0.217949	0.15	0.178788	0.141667	0.142529
8	0.264286	0.097436	0.278333	0.228986	0.174603	0.180952	0.169444		0.275556	0.1	0.243386	0.153623	0.127273	0.177143	0.191852
9	0.172043	0.15873	0.215603	0.212121	0.145736	0.165432	0.19375		0.146875	0.178462	0.228889	0.117117	0.268217	0.246561	0.138365
10	0.323457	0.088889	0.219259	0.074074	0.221053	0.15935	0.183648		0.242667	0.184699	0.115789	0.115315	0.236842	0.153191	0.186799
11	0.166667	0.077778	0.14	0.216092	0.125	0.163441	0.088889		0.185185	0.147778	0.228431	0.175758	0.220513	0.201709	0.183333
12	0.6	0.066667	0.233333	0.177778	0.066667	0.094444	0.409524		0.220833	0.1	0.246667	0.066667	0.292063	0.164021	0.152778
13	0.077778	0.144444	0.133333	0	0.133333	0.093333	0.1625		0.109091	0.118519	0.155556	0	0.066667	0.163768	0.066667
14	0	0.1	0.066667	0.066667	0.116667	0.104762	0.115556		0	0.1	0.156863	0.066667	0.075	0.144	0.1
15	0.066667	0	0.391667	0.066667	0.074074	0	0.173333		0	0.066667	0.4	0	0	0	0
16	0.066667	0	0.311111	0	0.070833	0.116667	0		0.12973	0	0.133333	0	0.066667	0	0
17	0.088889	0.164103	0.115556	0.066667	0.082051	0.095238	0.088889		0.2	0.162222	0.066667	0.140741	0	0.168421	0.45
18	0.153333	0.3	0.066667	0.977778	0	0	0.088889		0.125333	0.112281	0.093333	0.2	0.066667	0.217544	0.189744
19	0.12	0.155556	0	0.385185	0.083333	0.066667	0.222222		0.111111	0.111111	0.205333	0	0.083333	0.17305	0.073333
20	0.105882	0.091667	0.3125	0.216667	0.385185	0.174194	0.088889		0.192308	0.164583	0.1	0.255556	0.083333	0.193237	0.066667
21	0.270588	0.733333	0.1	0.248889	0.080702	0.066667	0.1		0.128105	0.12381	0.188889	0.077778	0.088889	0.10625	0.128205
22	0.14	0	0.092593	0.066667	0.088889	0	0.066667		0.118519	0.088889	0.183333	0.133333	0.130435	0.108333	0.066667
23	0.088889	0.183333	0.07619	0.428571	0.157143	0	0.108333		0.133333	0.066667	0	0.066667	0.098765	0	0.155556
	NREM bout length
Hour (ZT)	Male: Blank-SAP								Male: UII-SAP
0	0.111111	0.839683	1.05238	0.731624	0.892424	0.797101	2.26667		0.83	0.472043	0.578571	0.705263	0.417544	0.713889	0.253333
1	0.889855	1.35467	0.577419	1.08571	0.684211	0.540845	1.28		0.42328	0.345714	0.379661	0.555251	0.62924	0.53619	0.778616
2	0.527451	0.890909	0.531313	1.23636	1.0971	0.554167	0.945455		0.301626	0.378571	0.362424	0.537778	0.555556	0.432932	0.65
3	0.525253	0.973333	0.686111	0.759722	0.764706	0.483704	0.946667		0.298925	0.374468	0.252899	0.594792	0.550235	0.361364	0.562771
4	0.508475	1.33333	0.694118	0.733333	0.80565	0.573118	0.845614		0.336559	0.374026	0.305882	0.642424	0.482857	0.214035	0.511667
5	0.55	1.51538	0.504598	0.664444	0.623474	0.414559	0.422764		0.365686	0.272727	0.294737	0.535931	0.461458	0.364609	0.415111
6	0.488435	1.12952	0.513846	0.798582	0.8	0.385417	1.13675		0.334074	0.302745	0.320165	0.401905	0.621053	0.307207	0.454945
7	0.633918	1.25	0.642857	1.27312	0.524294	0.481982	0.617778		0.279518	0.262933	0.279602	0.810929	0.574286	0.251643	0.413169
8	0.37619	1.68	0.654444	1.20513	0.462411	0.290909	0.637158		0.433333	0.406667	0.2621	0.413821	0.339785	0.265641	0.373856
9	0.633333	1.22581	0.474074	0.758519	0.602899	0.468148	0.549123		0.476793	0.355556	0.227513	0.503286	0.536782	0.273408	0.356481
10	0.551244	1.32157	0.572414	1.01867	0.526667	0.385113	0.514976		0.301961	0.314667	0.319497	0.218627	0.573958	0.268485	0.314286
11	0.635294	1.67936	0.663704	0.773333	0.494595	0.320635	0.692308		0.33908	0.373874	0.23105	0.492063	0.589394	0.201212	0.339785
12	0.333333	1.17436	0.56	0.838095	0.3	0.607143	0.6		0.381818	0.449383	0.203333	0.221053	0.739785	0.250833	0.330769
13	0.342857	1.02667	0.122222	0	0.544444	0.423188	0.25		0.389899	0.55614	0.148718	0.266667	1.48889	0.169231	0.585714
14	0.187879	1.15	0.116667	0.62963	0.761905	0.65625	0.173684		0	0.158333	0.621333	0.431373	0.576667	0.219556	0.879167
15	0.146667	0	1.24359	1.48148	0.588235	0.116667	0.142222		0	0.125926	0.233333	0	0	0.155556	0
16	1.14667	0	0.821333	0.066667	0.643411	0.640404	0		0.627119	0.133333	0.283333	0	0.6	0.066667	0.266667
17	0.975439	1.67161	0.619048	0.288889	0.591111	0.569048	0.12381		0.633333	0.794737	0.088889	0.371014	1.01212	0.391515	1
18	0.655556	0.852632	0.355556	1.47037	0	0.066667	0.246667		0.666667	0.677083	0.453846	0.401852	0.3	0.28	0.83964
19	0.614493	1.81818	0.1	1.15556	0.916667	0.696	0.602963		0.945455	0.581481	0.433333	0.2	1.12083	0.37963	0.609877
20	0.401418	1.18064	1.08943	0.715556	0.684848	0.697076	0.290278		0.495614	0.420513	0.468687	0.330556	0.766667	0.366667	0.528205
21	0.294624	1.32157	0.441026	0.69009	0.485417	0.326667	0.211594		0.38408	0.638095	0.37	0.274906	0.529167	0.307692	0.824242
22	0.293939	0.266667	0.521569	0.68	0.653333	1.53333	0.222222		0.415152	0.545833	0.3875	0.376812	0.543704	0.304	0.52
23	0.672222	1.95294	0.841026	1.06667	0.824242	0.725	0.573333		0.589583	0.186667	0	0.524638	0.313333	0.066667	0.645833
	wake bout length
Hour (ZT)	Male: Blank-SAP								Male: UII-SAP
0	14.8167	0.77971	4.21333	0.935802	0.533333	2.6375	5.27619		3.59394	1.1303	4.12	2.26	0.914035	5.4	5.45926
1	0.552	1.57917	0.462366	1.3	0.628205	0.482828	0.42963		1.01053	1.03333	1.8619	0.287432	0.282667	0.496296	1.17879
2	0.220513	1.75111	3.17778	3.66275	0.180952	1.26333	1.15294		0.445455	0.819444	3.04667	0.975238	1.40952	0.454167	0.482353
3	0.965217	0.466667	1.21429	0.671429	3.19524	0.215504	0.492754		2.6125	0.42	0.838095	0.380488	0.348387	0.710256	0.4
4	0.533333	2.35333	2.20476	1.34074	0.268817	0.881818	0.173333		1.61176	0.95942	1.04444	0.795062	0.669136	2.77083	0.2
5	3.71667	1.0549	1.16	0.822222	0.368	0.408889	2.48444		0.887879	0.984615	1.79649	0.34127	0.713333	0.976812	0.676543
6	1.55185	0.858824	0.983333	2.09333	1.97778	1.05926	0.321569		0.6	1.75111	0.982222	0.825397	1.71852	1.27879	0.3
7	0.692754	1.38667	4.25	0.675556	0.757576	0.765333	0.378947		0.44127	0.315942	1.6	0.903922	0.375	1.41067	0.725333
8	0.420833	1.21481	0.45641	0.585185	1.33846	0.230631	1.23111		11.4533	3.21818	1.41481	0.246154	0.625	1.1785	0.324444
9	1.49804	2.31795	1.55111	1.49744	0.43908	1.84211	2.79444		0.870833	1.82778	1.83636	0.766667	0.92963	0.653763	1.22424
10	0.209524	2.12308	0.985185	2.17333	0.870833	0.266667	0.736667		0.422222	1.5	2.64561	1.025	0.460417	0.721212	0.163636
11	2.04444	2.01667	1.31	0.403333	0.522222	0.914667	1.62105		1.08889	1.00278	1.54444	0.502564	1.01667	2.06333	0.644444
12	3.41333	3.98788	0.466667	2.50222	14.1778	2.41569	10.0667		3.59048	3.61026	3.66111	2.45098	1.07222	0.728205	1.20889
13	3.88518	9.05556	14.2444	0	5.72222	3.54762	2.65		3.7641	2.77222	11.8933	63.2	36.1667	1.78161	4.87273
14	5.41333	2.46667	16.9	15.5	4.11111	0.773333	2.55758		0	8.31429	5.05926	1.62222	1.10909	0.816162	3.34872
15	11.8267	0	2.03333	3.87619	1.50513	7.63333	2.00606		0	6.11111	26.3333	0	0	22.6667	0
16	13.6833	0	0.804167	42.3667	1.07586	3.57222	0		4.95238	15.6	6.24762	0	38.2333	13.6833	96.6
17	2.5451	8.52333	3.55185	6.77778	0.751852	1.05333	25.5867		0.1	2.77333	16.7333	2.49841	3.55758	1.02456	5.25556
18	1.3963	2.66667	13.0444	3.99216	0	41.1333	10.7083		4.96667	2.09231	1.05111	0.45098	8.41667	3.3	1.16296
19	1.56389	3.64667	15.36	0.826087	9.50952	2.90417	0.76748		7.80952	1.69333	2.01389	1.48889	3.66667	0.990476	1.2386
20	2.10588	1.01282	0.419753	4.13889	0.67963	0.555556	1.14701		0.435714	1.25833	2.55385	5.01053	4.525	0.359259	5.41667
21	2.08889	1	1.20318	0.776923	2.94286	2.8718	1.91515		1.30606	5.0381	1.448	0.419048	5.25	1.74783	1.63636
22	4.31111	39	2.80741	6.85926	1.89167	30.0333	15		0.155556	7.08333	1.61159	0.743333	1.18571	4.22	2.73809
23	2.96923	3.69778	1.56333	1.97619	1.91717	7.95	2.36522		3.67143	16.55	0	2.78788	1.46933	13.0667	5.5697

## Sheet: SFig3B
	REM amount (%)
Hour (ZT)	Female Blank-SAP				Female UII-SAP
0	14.2222	1.22222	6.11111		2.55556	8.44444	0.666667	15.7778
1	16.5556	17.7778	10		6.44444	2.11111	14	33.5556
2	16	23.4444	12.7778		5.44444	8.77778	13.4444	2.66667
3	4.77778	14.2222	9.66667		3.44444	9.22222	7.88889	14.3333
4	16.3333	29.1111	15.7778		10	26.6667	18.5556	38.1111
5	10.2222	21.2222	10.4444		14.7778	10.5556	6.11111	27.6667
6	6.33333	10.3333	11.3333		0	30.5556	17.1111	9.33333
7	18	1.55556	4.77778		4.77778	17.1111	5.77778	14
8	15.2222	24.1111	14.3333		13.7778	15.6667	11.4444	31.2222
9	21.2222	13.7778	7.55556		11.8889	24.4444	1.66667	19.6667
10	10.6667	6.33333	5.77778		0	1.77778	5	2.88889
11	10.7778	13.5556	12.2222		5.22222	13.4444	12.7778	14.5556
12	1.55556	4.66667	7.44444		5.11111	4.77778	1.11111	0.555556
13	1.88889	0	0.333333		0.666667	6.22222	0.333333	2.66667
14	5.55556	0.333333	3.88889		4.44444	6.66667	4.33333	13.7778
15	1.44444	17.2222	5.88889		0	6.44444	4.33333	0
16	9.44444	4.88889	3.22222		0	2	0	0
17	5.88889	9.22222	12.2222		7	10.4444	0.444444	7.11111
18	6.77778	0	0.333333		5.22222	12.6667	5.22222	17.3333
19	1.33333	2.55556	10.6667		8.44444	7.22222	1.33333	0
20	6.88889	11.2222	5.66667		0.666667	3.88889	0.666667	0
21	16.5556	4.11111	3.77778		0	3.88889	10.2222	8.22222
22	17.8889	21.5556	9.22222		0.333333	6.33333	10	8.11111
23	15.1111	14.8889	3.33333		2	8.66667	0	24.1111
	NREM amount (%)
Hour (ZT)	Female Blank-SAP				Female UII-SAP
0	54.2222	24.7778	55.3333		68.8889	60.1111	14.8889	42.1111
1	60	67	55.8889		69.8889	54.7778	55.1111	59.4444
2	33.1111	56.3333	80.1111		50.5556	79.6667	59.3333	6.88889
3	12.7778	36.2222	46.1111		62.1111	54.5556	53	52
4	73.8889	59.7778	47.8889		75.3333	65.8889	51.5556	59.7778
5	48.2222	58.3333	62.8889		57.1111	40.5556	24.8889	46.6667
6	39.4444	41.8889	35.3333		33	58.2222	58.5556	31.2222
7	72.1111	21.4444	43.7778		79.5556	42.7778	36.3333	29.5556
8	41.5556	56.6667	68.3333		60.1111	54.2222	76	68.1111
9	54.6667	64.3333	25		55.2222	56.4444	25.6667	41
10	52	6.11111	33.4444		2.77778	20.1111	41.6667	20.2222
11	30.7778	71.3333	47.4444		62	46.2222	56.7778	38.6667
12	4.55556	23.6667	47.7778		51.2222	26.3333	18.7778	2.66667
13	6.44444	3.66667	9.55556		21.3333	38.1111	6.88889	8.22222
14	21.8889	8.66667	53		55.6667	77.2222	47.7778	27.5556
15	5.66667	65.7778	25.6667		0	78.5556	35.1111	0
16	55.1111	18.7778	21.2222		0	34.8889	0	1.66667
17	26	56.2222	73.8889		83.3333	80.6667	31	35.4444
18	33.7778	4.11111	37.5556		80.5556	31.8889	53.4444	55.4444
19	4.44444	40.6667	62.4444		79.5556	56	12.8889	0
20	25.1111	35.8889	14.2222		32.3333	43.3333	40	0
21	45.5556	25.4444	38.7778		29.2222	25.8889	63.3333	61.5556
22	51.3333	57.3333	73.2222		9.22222	43.7778	47.3333	23.7778
23	48.3333	67.1111	19.4444		75.2222	48.1111	1.22222	50.8889
	Wake amount (%)
Hour (ZT)	Female Blank-SAP				Female UII-SAP
0	31.5556	74	38.5556		28.5556	31.4444	84.4444	42.1111
1	23.4444	15.2222	34.1111		23.6667	43.1111	30.8889	7
2	50.8889	20.2222	7.11111		44	11.5556	27.2222	90.4444
3	82.4444	49.5556	44.2222		34.4444	36.2222	39.1111	33.6667
4	9.77778	11.1111	36.3333		14.6667	7.44444	29.8889	2.11111
5	41.5556	20.4444	26.6667		28.1111	48.8889	69	25.6667
6	54.2222	47.7778	53.3333		67	11.2222	24.3333	59.4444
7	9.88889	77	51.4444		15.6667	40.1111	57.8889	56.4444
8	43.2222	19.2222	17.3333		26.1111	30.1111	12.5556	0.666667
9	24.1111	21.8889	67.4444		32.8889	19.1111	72.6667	39.3333
10	37.3333	87.5556	60.7778		97.2222	78.1111	53.3333	76.8889
11	55.4444	15.1111	40.3333		32.7778	40.3333	30.4444	43.7778
12	93.8889	71.6667	44.7778		43.6667	68.8889	80.1111	96.7778
13	91.6667	96.3333	90.1111		78	55.6667	92.7778	89.1111
14	72.5556	91	43.1111		39.8889	16.1111	47.8889	58.6667
15	92.8889	17	68.4444		100	15	60.5556	100
16	35.4444	76.3333	75.5556		100	63.1111	100	98.3333
17	68.1111	34.5556	13.8889		9.66667	8.88889	68.5556	57.4444
18	59.4444	95.8889	62.1111		14.2222	55.4444	41.3333	27.2222
19	94.2222	56.7778	26.8889		12	36.7778	85.7778	100
20	68	52.8889	80.1111		67	52.7778	59.3333	100
21	37.8889	70.4444	57.4444		70.7778	70.2222	26.4444	30.2222
22	30.7778	21.1111	17.5556		90.4444	49.8889	42.6667	68.1111
23	36.5556	18	77.2222		22.7778	43.2222	98.7778	25
	Number of REM bouts
Hour (ZT)	Female Blank-SAP				Female UII-SAP
0	74	3	5		7	38	5	44
1	81	17	12		14	16	39	92
2	68	27	14		14	47	53	14
3	27	18	9		7	39	25	45
4	81	23	12		20	86	42	94
5	53	22	14		23	43	18	68
6	44	6	11		0	111	52	40
7	94	2	5		9	67	19	38
8	67	32	15		24	67	42	73
9	88	19	6		23	87	7	46
10	59	6	8		0	9	23	14
11	47	21	13		9	59	55	44
12	9	5	7		10	23	9	1
13	8	0	1		1	22	3	12
14	27	1	4		7	31	21	38
15	10	20	5		0	34	19	0
16	50	3	2		0	16	0	0
17	30	15	12		13	53	4	20
18	30	0	1		10	40	25	38
19	6	6	11		16	33	8	0
20	33	11	3		2	25	5	0
21	65	3	3		0	20	53	28
22	83	21	9		1	36	26	19
23	83	17	5		5	47	0	60
	Number of NREM bouts
Hour (ZT)	Female Blank-SAP				Female UII-SAP
0	92	6	11		10	45	12	46
1	95	35	18		19	36	57	97
2	84	42	21		35	62	62	21
3	32	27	17		26	52	41	55
4	85	30	19		37	94	54	98
5	66	29	21		31	63	29	71
6	52	17	14		6	130	63	48
7	107	6	11		34	80	27	43
8	74	40	27		34	81	53	78
9	92	34	8		64	95	14	52
10	74	8	13		1	16	39	18
11	58	26	24		17	76	64	48
12	12	8	11		26	32	14	4
13	13	1	3		3	38	12	19
14	33	8	15		16	43	40	41
15	10	40	10		0	43	22	0
16	56	11	10		0	25	0	3
17	37	25	21		16	66	21	24
18	45	3	9		15	41	42	45
19	11	18	16		23	49	14	0
20	43	15	5		4	35	12	0
21	77	8	12		2	25	67	41
22	102	29	15		3	46	30	23
23	96	29	9		12	63	2	73
	Number of wake bouts
Hour (ZT)	Female Blank-SAP				Female UII-SAP
0	20	4	9		4	7	8	7
1	17	25	13		6	20	21	18
2	17	25	15		26	17	12	6
3	5	15	12		20	15	18	14
4	7	10	16		22	8	16	11
5	13	11	14		9	23	12	5
6	11	11	10		7	36	18	10
7	17	4	8		25	22	9	6
8	10	16	16		12	15	15	6
9	7	21	6		46	10	6	9
10	17	4	12		1	8	21	5
11	10	10	17		8	22	11	8
12	5	3	8		19	9	5	3
13	6	1	3		2	19	10	9
14	10	9	15		9	14	20	9
15	2	26	6		0	9	5	0
16	7	10	10		0	10	0	3
17	10	14	16		5	15	17	10
18	19	3	10		5	7	19	12
19	7	15	10		7	15	6	0
20	10	6	4		5	14	8	0
21	15	7	11		1	6	14	19
22	27	12	14		3	10	4	10
23	15	18	4		8	18	2	22
	REM bout length
Hour (ZT)	Female Blank-SAP				Female UII-SAP
0	0.115315	0.244444	0.733333		0.219048	0.133333	0.08	0.209091
1	0.122634	0.627451	0.5		0.27619	0.079167	0.215385	0.221739
2	0.141176	0.520988	0.547619		0.233333	0.112057	0.152201	0.114286
3	0.106173	0.474074	0.496296		0.295238	0.14188	0.189333	0.191111
4	0.120988	0.736232	0.9		0.3	0.183721	0.244444	0.243262
5	0.115723	0.60303	0.447619		0.385507	0.151938	0.251852	0.244118
6	0.086364	1.03333	0.618182		0	0.165165	0.197436	0.135
7	0.114894	0.3	0.573333		0.318519	0.153234	0.182456	0.226316
8	0.136318	0.45625	0.551111		0.344444	0.140299	0.163492	0.256621
9	0.144697	0.445614	0.811111		0.310145	0.168582	0.142857	0.256522
10	0.108475	0.633333	0.433333		0	0.118519	0.130435	0.12381
11	0.137589	0.387302	0.564103		0.348148	0.136723	0.139394	0.198485
12	0.103704	0.56	0.638095		0.306667	0.124638	0.074074	0.333333
13	0.141667	0	0.2		0.4	0.169697	0.066667	0.133333
14	0.123457	0.2	0.583333		0.380952	0.129032	0.12381	0.217544
15	0.086667	0.516667	0.706667		0	0.113725	0.136842	0
16	0.113333	0.977778	0.966667		0	0.075	0	0
17	0.117778	0.368889	0.611111		0.323077	0.118239	0.066667	0.196667
18	0.135556	0	0.2		0.313333	0.19	0.125333	0.282456
19	0.133333	0.255556	0.581818		0.316667	0.131313	0.1	0
20	0.125253	0.612121	1.13333		0.2	0.093333	0.08	0
21	0.152821	0.822222	0.755556		0	0.116667	0.115723	0.17619
22	0.129317	0.615873	0.614815		0.2	0.105556	0.230769	0.25614
23	0.109237	0.52549	0.4		0.24	0.110638	0	0.241111
	NREM bout length
Hour (ZT)	Female Blank-SAP				Female UII-SAP
0	0.347826	2.53333	3.00606		3.9	0.783704	0.738889	0.549275
1	0.380351	1.16381	1.82222		2.08421	0.933333	0.580117	0.366323
2	0.240476	0.804762	2.23492		1	0.745161	0.575269	0.203175
3	0.241667	0.804938	1.7451		1.33077	0.65641	0.76748	0.544242
4	0.504314	1.19556	1.51228		1.27928	0.425532	0.579012	0.377551
5	0.460606	1.16092	1.76508		1.12258	0.386243	0.514943	0.396244
6	0.455128	1.55686	1.56191		2.74444	0.268718	0.549206	0.390278
7	0.401246	2.14444	2.28485		1.50196	0.320833	0.82716	0.412403
8	0.336937	0.85	1.56049		1.04118	0.401646	0.802516	0.523932
9	0.360145	1.13529	1.875		0.528125	0.356491	1.31905	0.473077
10	0.420721	0.458333	1.40513		1.66667	0.708333	0.581197	0.62963
11	0.31954	1.63333	1.26111		2.18824	0.369298	0.56875	0.5
12	0.227778	1.81667	2.60606		1.18205	0.50625	0.804762	0.4
13	0.297436	2.2	1.91111		4.26667	0.601754	0.344444	0.259649
14	0.39798	0.65	1.97333		2.0875	1.06512	0.716667	0.403252
15	0.34	0.978333	1.76		0	1.10853	0.957576	0
16	0.586905	0.733333	1.02		0	0.834667	0	0.333333
17	0.427027	1.49067	2.23175		3.02917	0.725253	0.885714	0.886111
18	0.45037	0.822222	2.40741		3.16889	0.456911	0.744444	0.739259
19	0.242424	1.25556	2.35417		2.17681	0.706122	0.609524	0
20	0.350388	1.55556	1.84		2.01667	0.729524	1.75556	0
21	0.351515	1.85	1.93889		14.4333	0.578667	0.610945	0.819512
22	0.303922	1.2023	2.56		1.62222	0.598551	0.946667	0.744928
23	0.302778	1.35862	1.91111		3.81667	0.459259	0.366667	0.424658
	wake bout length
Hour (ZT)	Female Blank-SAP				Female UII-SAP
0	1.07333	11.1	7.62222		4.61667	2.69524	6.89167	5.19048
1	0.827451	0.365333	1.57436		2.36667	1.29333	0.88254	0.233333
2	1.79608	0.450667	0.284444		0.438462	0.407843	0.838889	7.27778
3	6.17333	0.608889	2.21111		1.78333	1.44889	1.65185	2.2
4	3.49524	2.81333	0.8625		0.4	0.558333	1.12083	0.115152
5	1.56923	1.11515	1.71429		1.17037	1.27536	2.93889	0.32
6	3.3697	1.35152	0.286667		6.64762	0.187037	1.15185	4.94667
7	0.34902	15	7.5		0.330667	1.09394	0.866667	5.64444
8	2.59333	0.720833	0.65		1.4	0.146667	2.29778	0.066667
9	0.285714	0.625397	0.277778		0.428986	2.72	3.45556	0.162963
10	2.05098	11.7167	6.27222		24	5.875	2.6127	13.6533
11	2.48	1.47333	0.403922		5.25	1.1	1.22424	0.483333
12	9.78667	10.0667	3.15		1.56491	3.13333	9.45333	3.46667
13	8.74444	66.2667	21.8		11.9667	2.08772	5.13333	7.74074
14	3.7	6.06667	1.72444		1.47407	0.690476	1.14333	5.62963
15	36.1	0.392308	0.511111		0	0.496296	2.16	0
16	3.0381	4.58	8.33333		0	4.24	0	36.4
17	2.48667	1.45714	0.45		27.2933	0.355556	7.79608	6.02667
18	2.58246	2.02222	3.84		1.70667	4.75238	1.30526	0.355556
19	8.40952	5.72444	1.61333		0.933333	0.586667	5.12222	0
20	4.10667	4.78889	0.4		8.17333	3.20952	7.04167	0
21	1.51556	6.46667	7.35758		0.466667	7.02222	0.957143	7.90526
22	0.683951	1.01667	0.752381		32.0889	2.99333	3.16667	4.08667
23	1.29333	0.625926	0.216667		1.54167	1.44074	35.1	0.178788

## Sheet: SFig3C
W-NR
	Male: Blank-SAP							Male: UII-SAP								Female: Blank-SAP			Female: UII-SAP
	data1	data2	data3	data4	data5	data6	data7	data1	data2	data3	data4	data5	data6	data7		data1	data2	data3	data1	data2	data3	data4
W-NR ON	241	187	195	212	313	321	200	207	243	182	429	319	280	231		150	156	147	186	200	166	98
W-NR OFF	166	124	161	134	205	167	192	151	129	145	334	133	247	173		133	123	110	64	144	109	94
W-R
	Male: Blank-SAP							Male: UII-SAP								Female: Blank-SAP			Female: UII-SAP
	data1	data2	data3	data4	data5	data6	data7	data1	data2	data3	data4	data5	data6	data7		data1	data2	data3	data1	data2	data3	data4
W-R ON	1	0	7	0	1	2	1	1	6	9	8	4	2	3		0	0	1	0	3	1	5
W-R OFF	0	0	1	1	0	0	5	0	1	9	1	0	2	0		0	0	0	0	1	0	5
NR-W
	Male: Blank-SAP							Male: UII-SAP								Female: Blank-SAP			Female: UII-SAP
	data1	data2	data3	data4	data5	data6	data7	data1	data2	data3	data4	data5	data6	data7		data1	data2	data3	data1	data2	data3	data4
NR-W ON	193	162	153	165	294	275	162	140	193	117	382	268	239	209		128	104	81	164	164	136	68
NR-W OFF	146	108	135	122	189	159	150	119	114	108	328	120	201	161		101	93	73	55	127	103	60
NR-R
	Male: Blank-SAP							Male: UII-SAP								Female: Blank-SAP			Female: UII-SAP
	data1	data2	data3	data4	data5	data6	data7	data1	data2	data3	data4	data5	data6	data7		data1	data2	data3	data1	data2	data3	data4
NR-R ON	418	174	406	258	330	597	364	630	733	669	331	472	609	642		783	196	123	150	666	379	607
NR-R OFF	135	46	114	59	94	103	97	270	183	200	36	101	359	78		434	102	63	65	379	173	213
R-W
	Male: Blank-SAP							Male: UII-SAP								Female: Blank-SAP			Female: UII-SAP
	data1	data2	data3	data4	data5	data6	data7	data1	data2	data3	data4	data5	data6	data7		data1	data2	data3	data1	data2	data3	data4
R-W ON	50	25	49	47	21	48	39	68	56	74	55	56	43	26		23	52	67	22	39	31	36
R-W OFF	20	17	28	14	16	8	47	33	17	47	8	13	48	11		32	31	38	9	19	7	37
R-NR
	Male: Blank-SAP							Male: UII-SAP								Female: Blank-SAP			Female: UII-SAP
	data1	data2	data3	data4	data5	data6	data7	data1	data2	data3	data4	data5	data6	data7		data1	data2	data3	data1	data2	data3	data4
R-NR ON	369	149	364	211	310	551	326	563	683	604	284	420	568	619		760	144	57	128	630	349	576
R-NR OFF	115	29	87	46	78	95	56	237	167	162	29	88	313	67		402	71	25	56	361	166	179

## Sheet: SFig3D
LDT ChAT + neurons
	data1	data2	data3	data4	data5	data6	data7	data8
Blank-SAP	843	891	933	946
UII-SAP -O2	721	754	696
UII-SAP +O2	702	616	760	773	688	347	781	636

## Sheet: SFig3E
BF ChAT + neurons
	data1	data2	data3	data4	data5	data6	data7	data8
Blank-SAP	1476	1622	1513	1577
UII-SAP -O2	879	917	1231
UII-SAP +O2	1575	1366	1415	1648	1233	1609	1367	1572
