# Supplementary material for: Cholinergic basal forebrain degeneration due to sleep-disordered breathing exacerbates pathology in a mouse model of Alzheimer’s disease
Source: Nat Commun. 2022 Nov 2;13:6543. doi: 10.1038/s41467-022-33624-y (PMC9630433; doi:10.1038/s41467-022-33624-y)
Supplement: Supplementary file 4 — Source Data [file 41467_2022_33624_MOESM4_ESM.zip › Source Data/Source Data Supplementary Fig1-9/Source Data Sup Fig 4.xlsx]

## Sheet: SFig4
Plaques
	female					male
Blank-SAP	1257	1319	1099	965	1336	1327	1134
UII-SAP	714	967	949	341	615	982	519	788
BF
	female					male
Blank-SAP	1257	1319	1099	965	1336	1327	1134
UII-SAP	714	967	949	341	615	982	519	788
CD68
	female					male
Blank-SAP	83.8	72.24				76.35	82.78
UII-SAP	96.14	99.23	124.94			108.74	104.63
GFAP
	female					male
Blank-SAP	94.29	86.63	60.34			93.98	103.08	110.34
UII-SAP	125.96	137.02	152.44	188.08		109.57	170.99
