# Supplementary material for: Cholinergic basal forebrain degeneration due to sleep-disordered breathing exacerbates pathology in a mouse model of Alzheimer’s disease
Source: Nat Commun. 2022 Nov 2;13:6543. doi: 10.1038/s41467-022-33624-y (PMC9630433; doi:10.1038/s41467-022-33624-y)
Supplement: Supplementary file 4 — Source Data [file 41467_2022_33624_MOESM4_ESM.zip › Source Data/Source Data Supplementary Fig1-9/Source Data Sup Fig 5.xlsx]

## Sheet: SFig5
	Blank-SAP						UII-SAP
	data1	data2	data3	data4	data5	data6	data1	data2	data3	data4	data5	data6
Layer I	103.745	112.117	103.839	87.4723	96.6592	96.1676	100.379	104.479	101.054	91.2729	92.5403	97.0672
Layer II/III	112.294	118.641	112.402	95.3388	107.091	107.598	104.097	104.439	110.129	98.3885	95.7959	102.869
Layer IV	108.767	120.103	113.714	96.0964	110.75	108.231	105.145	107.033	113.173	102.954	97.7404	103.778
Layer V	110.206	123.726	124.057	100.906	118.046	118.789	104.694	107.484	102.092	106.029	98.4323	106.554
Layer VI	99.7146	110.067	106.869	83.4917	102.338	96.8185	94.9274	97.9407	102.509	92.1865	87.6109	94.2046
