# Supplementary material for: Cholinergic basal forebrain degeneration due to sleep-disordered breathing exacerbates pathology in a mouse model of Alzheimer’s disease
Source: Nat Commun. 2022 Nov 2;13:6543. doi: 10.1038/s41467-022-33624-y (PMC9630433; doi:10.1038/s41467-022-33624-y)
Supplement: Supplementary file 4 — Source Data [file 41467_2022_33624_MOESM4_ESM.zip › Source Data/Source Data Supplementary Fig1-9/Source Data Sup Fig 6.xlsx]

## Sheet: SFig6B 
ChAT+ neurons
		data1	data2	data3	data4	data5	data6	data7	data8	data9	data10
MS	Blank-SAP	672	585	583	631	572	569	513	514
	UII-SAP	214	549	511	450	335	411	156	423	513	502
VDB	Blank-SAP	500	588	507	615	438	548	570	615
	UII-SAP	263	344	362	306	354	491	122	383	532	444
HDB	Blank-SAP	362	314	323	298	438	415	422	339
	UII-SAP	241	165	190	212	316	252	230	211	222	148

## Sheet: SFig6D
Parvabumin + neurons
	data1	data2	data3	data4	data5	data6	data7
Blank-SAP	1506	832	903	1113	862	528	659
UII-SAP	1213	797	896	696	695	1224	770

## Sheet: SFig6E
Y maze
		data1	data2	data3	data4	data5	data6	data7	data8	data9	data10	data11	data12
Blank-SAP	Familiar	25.83	42.5	29.17	32.5	19.17	44.17	13.33	22.5
	Novel	46.67	45	52.5	51.67	46.67	17.5	55.83	56.67
UII-SAP	Familiar	30	31.67	35	29.17	31.67	22.5	35.83	25	35.83	37.5	45.83	32.5
	Novel	35.83	32.5	47.5	46.67	53.33	34.17	33.33	45.83	47.5	49.17	35	44.17

## Sheet: SFig6F
Novel object recognition
		data1	data2	data3	data4	data5	data6	data7	data8	data9	data10	data11	data12
Blank-SAP	Familiar	28.8	41.5	56	24.7	44.4	28	31.8	54.9
	Novel	71.2	58.5	44	75.3	55.6	72	68.2	45.1
UII-SAP	Familiar	54.7	56.9	45.5	62.7	30.8	32.7	29.1	15.7	34.6	46.3	13.3	39.3
	Novel	45.3	43.1	54.5	37.3	69.2	67.3	70.9	84.3	65.4	53.7	86.7	60.7
