# Supplementary material for: Cholinergic basal forebrain degeneration due to sleep-disordered breathing exacerbates pathology in a mouse model of Alzheimer’s disease
Source: Nat Commun. 2022 Nov 2;13:6543. doi: 10.1038/s41467-022-33624-y (PMC9630433; doi:10.1038/s41467-022-33624-y)
Supplement: Supplementary file 4 — Source Data [file 41467_2022_33624_MOESM4_ESM.zip › Source Data/Source Data Supplementary Fig1-9/Source Data Sup Fig 7.xlsx]

## Sheet: SFig7B
C57, weight (g)
		Days	0	1	2	3	4	5	6	7	8	9	10	11	12	13	14
Control	data1	2395	30.5	30.6	30.8	30.4	31	30.5	30.6	31	31	30.7	30.5	30.5	30.5	30.8	30.5
	data2	2398	31.6	32.1	32.7	31.6	31.8	31.5	30.9	31.3	31.2	31.6	31.6	31	31.5	31.6	31.1
	data3	2399	33.4	34	34.6	33.8	33.8	33.9	33.4	33.4	33.6	33.4	33.4	33.5	33.5	33.5	33.8
	data4	777	32.4	32	32.6	32.4	32.3	32.3	32.8	32.6	32.3	32.8	32	31.9	32.9	32.7	32.8
	data5	2425	29.1	28.9	29.9	29.2	29	29.2	29.6	29.5	30.2	29.6	30.2	29.9	30.4	30.5	30.7
	data6	2426	27.4	27.2	27.2	27.5	27.5	27.2	27	27	27.2	27.4	27.5	27.3	27.5	27.4	27.6
	data7	2415	26.2	26.8	26.2	26.2	26.2	26.6	26.4	26.5	26.4	26.2	26.4	26.5	26.5	26.4	26.3
	data8	778	28.5	29.2	28.5	28.2	29.2	28.9	29	28.6	29	29.5	29.6	29	29.3	29.3	29.5
Sleep deprived	data1	2400	34.5	31.8	32.3	32.4	32.1	32	31.8	31.4	31.2	31.5	31.3	31	31.3	31.1	30.9
	data2	2409	32	30.6	30.1	31.3	31	29.9	29.6	29.5	30	29.3	29.3	29	29.4	29.6	29.2
	data3	2410	32	30.4	30.3	30.4	30.4	29.8	29.4	29.3	30.3	30.1	30.2	28.7	30.3	30.1	29.8
	data4	2411	23.7	23.1	23.8	23.5	24.3	23.7	23	23.6	22.9	22.4	22.7	22.4	22.5	22.6	22.6
	data5	779	33.7	32.3	32.1	31.7	32	31.5	32.4	31.2	31.4	30.8	31.4	31.3	31.5	30.8	30.2
	data6	780	30.5	30.9	29	30.2	29.8	29.4	28.8	29.7	28.9	28.9	29.3	28.7	29.5	28.8	29.8
	data7	781	31.1	29.5	29.3	29.2	28.7	29.5	29.3	28.7	28.8	27.8	28.4	27.9	27.8	27.5	27.4
	data8	782	33.2	32.7	31.4	31.5	30.7	30.9	31.3	31	30.1	29.9	30.4	30.8	30.2	29.7	30

## Sheet: SFig7C
APP/PS1, weight (g)
	Day	1	2	3	4	5	6	7	8	9	10	11	12	13	14	15	16	17	18	19	20	21	22	23	24	25	26	27	28	29	30
CONTROL	data1	34.8	34.5	33.9	33.9	32.8	32.2	32.9	33	33	33.4	33.5	33	34.5	34	34.2	33.9	34.6	35.1	34.9	35.2	34.7	35.4	35.2	34.8	34.7	35.9	35.9	35.5	35.9	33.9
	data2	31.6	31.7	30.8	30.7	30.4	30.3	30.6	30.7	30.7	33.9	31.2	30.8	31.3	31	31.2	31.1	30.7	31.3	31.4	31.1	30.8	30.9	31.3	32	31.8	31.7	31.5	30.1	30.9	30.5
	data3	30.2	30.3	31.7	31.8	31.7	32	32	32.2	31.9	32.2	31.5	31.3	31.7	31.4	32.9	31.6	33	32.2	32	31.9	32.4	32.9	32.7	32.9	32.5	33	33.1	33	33.3	32.3
	data4	36.3	36.4	35	34.6	34.2	34.1	33.7	33.5	33.4	33.7	33.7	33.2	33.4	33.7	34	33.9	33.8	33.7	34	34	33.9	34.2	34.1	33.9	34.6	34.4	34.6	33.8	34.5	33.5
	data5	32	32.5	32.8	31.7	32.1	31.8	32	32.1	32.3	32.3	32	32	32.3	32.4	32.2	32.3	31.9	32.1	32	31.6	31.4	31.3	31.5	31.3	31.6	31.3	31.5	30.4	31.2	31.2
	data6	27.6	27.4	28.4	28.1	28.5	28.5	28.5	28	28.1	28.1	27.9	27.7	27.7	26.3	27.3	27.6	27.4	27.6	27.4	27.4	27.3	27.2	27.2	26.8	27	27	27.3	26.5	27.3	27
	data7	38.7	37.5	37.1	36.6	37.1	36.9	36.2	35.9	36.2	36.5	36.8	36	36.7	36.6	37.3	37.5	37.4	37.2	38	37.6	38	37.8	38.8	37.7	38.1	38.7	38.3	37.3	38.1	37.9
SLEEP DEPRIVED	data1	32.4	31.8	32.2	31.5	31.3	32.9	32.4	31.7	31.2	30.9	30.7	31.3	30.6	30.9	30.8	30.5	30.1	29.8	29.3	29.3	29	28.7	28.4	28.4	29	29	28.1	29.5	31	29.6
	data2	31.1	30.7	31.1	30.6	30.6	30.7	29.9	29.8	28.8	28.6	28.7	28.7	27.9	28.9	28.5	28.1	28.2	28	28.5	28.1	27.4	27.6	27.1	27.5	28.2	28.2	27.4	27.9	28.9	28.8
	data3	33.2	33.7	33.6	31.5	32.1	32.1	32.2	32.3	31.6	31.4	31.1	30.3	30.8	30.4	28.9	29.5	29.3	29.2	28.6	29.2	29.1	28.4	28.2	28.5	29	29.3	28.6	30.7	32	32.1
	data4	32.2	31.7	31	29.7	30.5	31	30.2	31.3	30.5	30	30.5	30.2	30.1	29.7	29.6	29.3	29.1	28.9	29	29.4	29	29.1	28.6	28.9	29.1	28.9	29	29.5	30.2	30
	data5	34.7	33.2	32.7	30.9	31.6	31.8	32.4	32	31.7	31.7	32	32.1	32.2	32.4	31.4	32.1	31.5	31.6	31.8	31.2	32.1	31.9	32	31.7	31.9	31.6	30.5	31	31.9	32.6
	data6	31.5	30.2	29.3	28.5	27.3	28.8	29.2	28.2	28.2	28.2	27.7	28.2	28	27.4	27.8	27.4	26.7	27.3	26.1	27.3	27.3	26.7	27.5	27	27.6	28.2	26.8	26.7	28	28.4
	data7	36.3	34.2	33.6	32.3	32	32.5	32.4	31.9	31.4	32.5	31.7	31.8	32.1	31.4	31.4	31.7	30.7	30.8	31.3	30.8	30.7	31.4	31.3	31.7	31	31	30.8	29.6	31	31
	data8	37.2	35.7	33.7	33.1	31.6	31.4	31.7	31.5	30.6	30.9	31.5	31.4	32.7	32.6	32	32.3	31.7	32	31.3	31.1	32.3	31.3	31.1	31.8	32.1	32	31.7	31.4	32.9	33

## Sheet: SFig7E
Sleep Latency (min)
	data1	data2	data3	data4	data5	data6	data7	data8
Control	24	24	25	25	26	112	113
Sleep deprived	27	27	27	28	114	115	115	115

## Sheet: SFig7F
% Sleeping
		data1	data2	data3	data4	data5	data6	data7	data8
dark phase 8-20hr after SD	Control	30.32	21.16	24.77	29.56	21.44	23.54	27.62
	Sleep deprived	13.06	21.62	12.75	17.43	16.78	34.14	16.92	11.32
light phase 20-32hr after SD	Control	46.85	55.37	47.06	40.28	62.57	46.09	47.55
	Sleep deprived	30.93	23.33	21.62	35.49	47.69	36.34	56.88	36.23
dark phase 32-44hr after SD	Control	40.81	45.88	26.81	41.57	32.89	29.47	32.66
	Sleep deprived	20.37	29.51	20.49	23.19	27.01	25.79	32.52	18.45
light phase 44-50hr after SD	Control	32.87	64.21	40.93	59.35	52.13	54.86	36.06
	Sleep deprived	15.32	53.1	19.26	22.78	32.69	37.31	57.31	21.81

## Sheet: SFig7G
CD68+ area (%) in cortex
	data1	data2	data3	data4	data5	data6	data7	data8
Control	12.7237	8.66324	7.25266	6.5457	7.31137	3.85521	2.94205
Sleep deprived	12.2136	13.1565	5.47103	7.29838	6.97216	5.09888	3.76858	6.68683

## Sheet: SFig7H
CD68+ area (%) in hippocampus
	data1	data2	data3	data4	data5	data6	data7	data8
Control	8.0016	6.2691	9.89511	4.31916	3.97006	2.25931	2.90002
Sleep deprived	8.73496	8.92813	3.66322	6.66839	7.92041	2.92435	2.66859	3.24396

## Sheet: SFig7I
GFAP area (%) in cortex
	data1	data2	data3	data4	data5	data6	data7	data8
Control	25.5712	18.3176	17.5548	13.5936	9.66503	11.2034	8.47332
Sleep deprived	24.2469	13.985	17.6862	17.0424	7.75596	9.09782	6.69467	5.90828

## Sheet: SFig7J
GFAP area (%) in hippocampus
	data1	data2	data3	data4	data5	data6	data7	data8
Control	27.1791	25.1882	25.512	26.2914	15.1418	27.3665	24.7172
Sleep deprived	26.9217	13.6397	24.9763	20.9348	13.0633	14.6567	15.1683	16.5404
