# Supplementary material for: Cholinergic basal forebrain degeneration due to sleep-disordered breathing exacerbates pathology in a mouse model of Alzheimer’s disease
Source: Nat Commun. 2022 Nov 2;13:6543. doi: 10.1038/s41467-022-33624-y (PMC9630433; doi:10.1038/s41467-022-33624-y)
Supplement: Supplementary file 4 — Source Data [file 41467_2022_33624_MOESM4_ESM.zip › Source Data/Source Data Supplementary Fig1-9/Source Data Sup Fig 8.xlsx]

## Sheet: SFig8A
Oxygen Saturation (%)
	data1	data2	data3	data4
Week 0	98.34	96.54	97.84
Week 1	71.67	66.2	71.28	61.82
Week 2	63.23	60.03	66.95	64
Week 3	72.31	73.2	70.11	65.05

## Sheet: SFig8B
MPT	Blank-SAP	UII-SAP	UII-SAP + 2ME2
mouse 1	834	98	378
mouse 2	613	399	326
mouse 3	832	125	448
mouse 4	784	575	382
mouse 5	852	568	587
mouse 6	769	203	579
mouse 7	872	552
mouse 10

## Sheet: SFig8C
BF	Blank-SAP	UII-SAP	UII-SAP + 2ME2
mouse 1	1717	1048	1516
mouse 2	1403	1270	1440
mouse 3	1405	1359	1080
mouse 4	1448	936	1489
mouse 5	1505	636	1561
mouse 6	1469	969	1071
mouse 7	1505	1005
